# Supplementary material for: 2D-DIGE as a strategy to identify serum biomarkers in Mexican patients with Type-2 diabetes with different body mass index
Source: Sci Rep. 2017 Apr 20;7:46536. doi: 10.1038/srep46536 (PMC5397846; doi:10.1038/srep46536)
Supplement: Supplementary Files [file srep46536-s2.xlsx]

## Sheet: Low-Abundance Proteins
Supplementary File S1. List of low-abundance proteins identified by LC-MS/MS
Spota	Proteinb	Mascot Scorec	Access Nod	Theore		Expf		Peptide matchg	Coverageh	Peptide Scorei	Peptide sequencej	Statistical analysisk					Graphicl
				pI	MW	pI	MW					1-ANOVA	Ctrl vs NW	Ctrl vs OW	Ctrl vs ObI	Ctrl vs ObII/III	Std Ctrl NW OW ObI ObII/III
1	Coiled-coil domain-containing protein 87	20	CCD87_HUMAN	8.74	96741	5.51	32666	1	0.01	20	K.ELKSIPR.L	5.3e-07	5.3e-06	0.00175	1.4e-05	1.07e-06
2	Complement factor H	134	CFAH_HUMAN	6.21	143680	6.22	45597	6	0.03	84	R.KGEWVALNPLR.K	1.3e-05	4.53e-05	0.00216	0.000795	0.000401
										7	R.KGEWVALNPLR.K
										7	K.GEWVALNPLR.K
										46	K.SPDVINGSPISQK.I
										34	R.TGDEITYQCR.N
										15	K.CTSTGWIPAPR.C
3	Apolipoprotein A-IV	589	APOA4_HUMAN	5.28	45371	5.28	54296	14	0.33	69	K.LVPFATELHER.L	2.8e-05	4.53e-05	0.00216	0.000795	0.000401
										38	R.LTPYADEFK.V
										59	K.IDQTVEELR.R
										27	K.IDQTVEELRR.S
										50	R.SLAPYAQDTQEK.L
										61	K.LNHQLEGLTFQMK.K + Oxidation (M)
										82	K.SLAELGGHLDQQVEEFR.R
										100	K.SLAELGGHLDQQVEEFRR.R
										90	K.LGPHAGDVEGHLSFLEK.D
										84	K.LGPHAGDVEGHLSFLEK.D
										2	K.LGPHAGDVEGHLSFLEK.D
										91	R.DKVNSFFSTFK.E
										40	K.VNSFFSTFK.E
										7	K.TLSLPELEQQQEQQQEQQQEQVQMLAPLES.- + Oxidation (M)
	Complement C4-A	63	CO4A_HUMAN	6.65	194261			2	0.02	30	R.DSSTWLTAFVLK.V
										49	R.VTASDPLDTLGSEGALSPGGVASLLR.L
	Apolipoprotein A-IV	520	APOA4_HUMAN	5.28	45371			20	0.43	97	K.SELTQQLNALFQDK.L
										8	K.SELTQQLNALFQDK.L
										1	K.LGEVNTYAGDLQK.K
										64	K.LVPFATELHER.L
										39	R.LLPHANEVSQK.I
										30	R.LEPYADQLR.T
										53	R.TQVNTQAEQLR.R
										96	R.ENADSLQASLRPHADELK.A
										8	K.IDQTVEELR.R
										47	R.SLAPYAQDTQEK.L
										31	R.ISASAEELR.Q
										28	K.SLAELGGHLDQQVEEFR.R
										8	K.SLAELGGHLDQQVEEFR.R
										54	K.SLAELGGHLDQQVEEFRR.R
										41	K.SLAELGGHLDQQVEEFRR.R
										2	R.VEPYGENFNK.A
										34	K.LGPHAGDVEGHLSFLEK.D
										58	R.DKVNSFFSTFK.E
										43	R.DKVNSFFSTFK.E
										46	K.VNSFFSTFK.E
	Hemopexin	56	HEMO_HUMAN	6.55	52385			1	0.02	56	K.NFPSPVDAAFR.Q
	Alpha-1B-glycoprotein	51	A1BG_HUMAN	5.56	54790			1	0.02	51	K.HQFLLTGDTQGR.Y
4	Coiled-coil domain-containing protein 87	20	CCD87_HUMAN	8.74	96741	4.55	46923	1	0.01	20	K.ELKSIPR.L	3.47e-05	0.00483	0.000408	0.224	0.824
5	Alpha-1-antichymotrypsin	99	AACT_HUMAN	5.33	47792	4.3	64706	6	0.17	36	K.EQLSLLDR.F	5.78e-05	0.239	0.000526	0.000974	0.0442
										24	R.LYGSEAFATDFQDSAAAK.K
										46	R.EIGELYLPK.F
										51	K.ADLSGITGAR.N
										13	R.NLAVSQVVHK.A
										3	K.AVLDVFEEGTEASAATAVK.I
6	Complement factor H	102	CFAH_HUMAN	6.21	143680	6.03	45413	2	0.01	68	R.KGEWVALNPLR.K	7.03e-05	0.171	0.00177	0.000331	0.000284
										52	K.GEWVALNPLR.K
7	-	-	-	-	-	5.84	38306	-	-	-	-	7.89e-05	0.623	8.86e-05	0.00882	0.0198
8	Apolipoprotein A-IV	123	APOA4_HUMAN	5.28	45371	5.42	55448	7	0.21	20	K.SELTQQLNALFQDK.L	0.000101	0.000126	0.00159	0.0177	0.0351
										61	K.LGEVNTYAGDLQK.K
										30	R.LEPYADQLR.T
										21	R.SLAPYAQDTQEK.L
										66	K.ALVQQMEQLR.Q + Oxidation (M)
										4	K.LGPHAGDVEGHLSFLEK.D
										6	R.DKVNSFFSTFK.E
	Complement C4-B	66	CO4B_HUMAN	6.89	194170			4	0.02	11	K.DHAVDLIQK.G
										7	R.GSSTWLTAFVLK.V
										66	K.VLSLAQEQVGGSPEK.L
										10	R.QGSFQGGFR.S
	Alpha-1B-glycoprotein	53	A1BG_HUMAN	5.56	54790			2	0.04	2	K.HQFLLTGDTQGR.Y
										53	R.SGLSTGWTQLSK.L
9	Alpha-1-antichymotrypsin	40	AACT_HUMAN	5.33	47792	5.89	81744	2	0.04	9	K.ADLSGITGAR.N	0.000369	0.00219	0.283	0.0265	0.0492
										40	K.ITLLSALVETR.T
	Kininogen-1	23	KNG1_HUMAN	6.34	72996			2	0.04	18	K.TVGSDTFYSFK.Y
										19	R.DIPTNSPELEETLTHTITK.L
	Coiled-coil domain-containing protein 87	20	CCD87_HUMAN	8.74	96741			1	0.01	20	K.ELKSIPR.L
10	Apolipoprotein A-IV	331	APOA4_HUMAN	5.28	45371	5.35	55185	16	0.41	93	K.SELTQQLNALFQDK.L	0.000472	0.000684	0.0105	0.0123	0.0127
										1	K.SELTQQLNALFQDK.L
										7	K.LGEVNTYAGDLQK.K
										36	K.LVPFATELHER.L
										54	R.LEPYADQLR.T
										7	R.QLTPYAQR.M
										12	R.ENADSLQASLRPHADELK.A
										49	R.SLAPYAQDTQEK.L
										1	K.LNHQLEGLTFQMK.K + Oxidation (M)
										22	R.ISASAEELR.Q
										52	R.LAPLAEDVR.G
										17	K.SLAELGGHLDQQVEEFR.R
										7	R.VEPYGENFNK.A
										80	K.ALVQQMEQLR.Q + Oxidation (M)
										76	R.DKVNSFFSTFK.E
										1	K.VNSFFSTFK.E
	Rhox homeobox family member 1	23	RHXF1_HUMAN	5.77	20700			1	0.04	23	R.ELMLANELR.A + Oxidation (M)
	Apolipoprotein A-IV	322	APOA4_HUMAN	5.28	45371			18	0.33	33	K.SELTQQLNALFQDK.L
										15	K.LGEVNTYAGDLQK.K
										44	K.LGEVNTYAGDLQK.K
										3	K.KLVPFATELHER.L
										57	K.LVPFATELHER.L
										51	R.LEPYADQLR.T
										19	R.ENADSLQASLRPHADELK.A
										55	K.IDQTVEELR.R
										3	K.IDQTVEELR.R
										10	R.ISASAEELR.Q
										12	K.SLAELGGHLDQQVEEFR.R
										19	K.SLAELGGHLDQQVEEFRR.R
										9	R.VEPYGENFNK.A
										72	K.ALVQQMEQLR.Q + Oxidation (M)
										86	R.DKVNSFFSTFK.E
										9	R.DKVNSFFSTFK.E
										35	K.VNSFFSTFK.E
										26	K.VNSFFSTFK.E
	Alpha-1B-glycoprotein	72	A1BG_HUMAN	5.56	54790			4	0.07	5	K.NGVAQEPVHLDSPAIK.H
										7	R.SGLSTGWTQLSK.L
										33	R.SGLSTGWTQLSK.L
										55	K.LLELTGPK.S
	Hemopexin	29	HEMO_HUMAN	6.55	52385			1	0.02	29	K.NFPSPVDAAFR.Q
	Rhox homeobox family member 1	24	RHXF1_HUMAN	5.77	20700			1	0.04	24	R.ELMLANELR.A + Oxidation (M)
11	Inter-alpha-trypsin inhibitor heavy chain H4	20	ITIH4_HUMAN	6.51	103521	5.87	45303	1	0.01	20	K.ETLFSVMPGLK.M + Oxidation (M)	0.000505	0.57	0.00827	0.00181	0.00303
	Coiled-coil domain-containing protein 87	20	CCD87_HUMAN	8.74	96741			1	0.01	20	K.ELKSIPR.L
12	-	-	-	-	-	5.23	35054	-	-	-	-	0.000559	0.00117	0.0144	0.0085	0.00479
13	Hemopexin	77	HEMO_HUMAN	6.55	52385	6.01	88000	2	0.04	40	K.NFPSPVDAAFR.Q	0.000799	0.0663	0.0125	0.00115	0.0125
										56	K.GGYTLVSGYPK.R
	Ceruloplasmin	46	CERU_HUMAN	5.44	122983			1	0.01	46	K.GAYPLSIEPIGVR.F
	Alpha-1-antichymotrypsin	44	AACT_HUMAN	5.33	47792			4	0.08	8	K.EQLSLLDR.F
										44	R.EIGELYLPK.F
										9	K.ADLSGITGAR.N
										16	R.NLAVSQVVHK.A
14	Complement factor I	117	CFAI_HUMAN	7.72	68102	4.72	44615	3	0.05	56	R.AQLGDLPWQVAIK.D	0.000879	0.0562	0.0325	0.994	0.0448
										44	R.IVIEYVDR.I
										50	R.VFSLQWGEVK.L
	Clusterin	75	CLUS_HUMAN	5.89	53031			4	0.12	12	K.TLLSNLEEAK.K
										2	R.ASSIIDELFQDR.F
										62	R.ELDESLQVAER.L
										30	R.VTTVASHTSDSDVPSGVTEVVVK.L
	Kininogen-1	71	KNG1_HUMAN	6.34	72996			5	0.05	8	K.YNSQNQSNNQFVLYR.I
										19	K.YNSQNQSNNQFVLYR.I
										69	K.TVGSDTFYSFK.Y
										6	K.TVGSDTFYSFK.Y
										20	R.QVVAGLNFR.I
15	Hemopexin	28	HEMO_HUMAN	6.55	52385	4.57	17831	1	0.02	28	K.NFPSPVDAAFR.Q	0.00173	0.0899	0.22	0.129	0.0388
	Dermcidin	24	DCD_HUMAN	6.08	11391			1	0.1	24	K.ENAGEDPGLAR.Q
	Coiled-coil domain-containing protein 87	20	CCD87_HUMAN	8.74	96741			1	0.01	20	K.ELKSIPR.L
16	Hemopexin	86	HEMO_HUMAN	6.55	52385	5.76	94923	3	0.04	52	K.NFPSPVDAAFR.Q	0.00204	0.996	0.00268	0.102	0.151
										3	K.NFPSPVDAAFR.Q
										56	K.GGYTLVSGYPK.R
17	Ig kappa chain V-II region Cum	103	KV201_HUMAN	5.28	12782	6.13	81710	1	0.11	103	R.FSGSGSGTDFTLK.I	0.00212	0.00593	0.854	0.0954	0.151
	Ig kappa chain C region	77	IGKC_HUMAN	5.58	11773			2	0.18	11	K.VDNALQSGNSQESVTEQDSK.D
										77	K.VDNALQSGNSQESVTEQDSK.D
	Ig kappa chain V-III region HAH	68	KV312_HUMAN	7.74	14178			3	0.36	18	R.ASQSVSSSYLAWYQQKPGQAPR.L
										31	R.LLIYGASSR.A
										55	R.FSGSGSGTDFTLTISR.L
	Ig kappa chain V-III region SIE	68	KV302_HUMAN	8.7	11882			3	0.43	4	R.ASQSVSNSYLAWYQQKPGQAPR.L
										31	R.LLIYGASSR.A
										55	R.FSGSGSGTDFTLTISR.L
	Ig kappa chain V-III region B6	55	KV301_HUMAN	9.34	11742			1	0.16	55	-.EIVLTESPGTLSLSPGER.A
	Ig kappa chain V-I region AG	26	KV101_HUMAN	5.67	12099			1	0.16	26	-.DIQMTQSPSSLSASVGDR.V
	Ig lambda-2 chain C regions	26	LAC2_HUMAN	6.92	11458			2	0.23	7	K.AGVETTTPSK.Q
										26	K.YAASSYLSLTPEQWK.S
18	Vitronectin	32	VTNC_HUMAN	5.55	55069	4.49	10177	1	0.02	32	R.VDTVDPPYPR.S	0.00246	0.0106	0.617	0.0146	0.0136
19	-	-	-	-	-	4.89	16347	-	-	-	-	0.00325	0.00347	0.0868	0.398	0.0717
20	Vitronectin	34	VTNC_HUMAN	5.55	55069	4.63	9395	3	0.02	3	R.RVDTVDPPYPR.S	0.00377	0.0274	0.998	0.0814	0.0189
										10	R.RVDTVDPPYPR.S
										24	R.VDTVDPPYPR.S
21	-	-	-	-	-	5.9	38242	-	-	-	-	0.00395	0.508	0.989	0.00816	0.0882
22	Hemopexin	91	HEMO_HUMAN	6.55	52385	5.75	95909	4	0.04	84	K.NFPSPVDAAFR.Q	0.0042	1	0.0101	0.149	0.0519
										5	K.NFPSPVDAAFR.Q
										27	K.NFPSPVDAAFR.Q
										11	K.GGYTLVSGYPK.R
	Complement C4-B	46	CO4B_HUMAN	6.89	194170			1	0.01	46	R.VGDTLNLNLR.A
23	-	-	-	-	-	6.08	76760	-	-	-	-	0.00428	0.331	0.0077	0.0389	0.0335
24	Keratin	-	-	-	-	4.87	14464	-	-	-	-	0.00448	0.021	0.574	0.605	0.981
25	Leucine-rich alpha-2-glycoprotein	49	A2GL_HUMAN	6.45	38382	4.38	63333	2	0.02	49	K.DLLLPQPDLR.Y	0.00592	0.121	0.1	0.295	0.96
										15	K.DLLLPQPDLR.Y
	Alpha-1-antichymotrypsin	35	AACT_HUMAN	5.33	47792			3	0.08	33	K.EQLSLLDR.F
										19	R.EIGELYLPK.F
										14	K.AVLDVFEEGTEASAATAVK.I
	Hemopexin	24	HEMO_HUMAN	6.55	52385			1	0.02	24	K.GGYTLVSGYPK.R
26	Zinc-alpha-2-glycoprotein	62	ZA2G_HUMAN	5.71	34465	5.24	32174	3	0.07	62	R.YSLTYIYTGLSK.H	0.00638	0.0246	0.0506	0.997	0.148
										2	K.AREDIFMETLK.D + Oxidation (M)
										9	R.EDIFMETLK.D
27	-	-		-	-	4.09	96500					0.0071	0.818	0.866	0.0305	0.663
28	Hemopexin	41	HEMO_HUMAN	6.55	52385	5.22	54370	1	0.02	41	K.NFPSPVDAAFR.Q	0.0075	0.00749	0.223	0.221	0.118
	Apolipoprotein A-IV	26	APOA4_HUMAN	5.28	45371			3	0.07	11	K.LVPFATELHER.L
										17	K.ALVQQMEQLR.Q
										23	K.VNSFFSTFK.E
	Complement C4-B	57	CO4B_HUMAN	6.89	194170			4	0.02	39	R.KADGSYAAWLSR.G
										6	K.ADGSYAAWLSR.G
										23	K.VLSLAQEQVGGSPEK.L
										23	K.AEMADQAAAWLTR.Q + Oxidation (M)
	Hemopexin	50	HEMO_HUMAN	6.55	52385			1	0.02	50	K.NFPSPVDAAFR.Q
29	Alpha-1-antichymotrypsin	152	AACT_HUMAN	5.33	47792	5.16	82168	5	0.13	7	K.AKWEMPFDPQDTHQSR.F	0.00831	0.998	0.0185	0.841	0.472
										46	R.EIGELYLPK.F
										1	K.AVLDVFEEGTEASAATAVK.I
										102	K.ITLLSALVETR.T
										34	K.ITLLSALVETR.T
	Alpha-1B-glycoprotein	120	A1BG_HUMAN	5.56	54790			3	0.07	90	R.SGLSTGWTQLSK.L
										30	R.LELHVDGPPPRPQLR.A
										40	R.ATWSGAVLAGR.D
	Hemopexin	85	HEMO_HUMAN	6.55	52385			3	0.06	49	K.NFPSPVDAAFR.Q
										56	K.GGYTLVSGYPK.R
										8	R.RLWWLDLK.S
	Vitronectin	72	VTNC_HUMAN	5.55	55069			2	0.05	21	R.DVWGIEGPIDAAFTR.I
										67	R.FEDGVLDPDYPR.N
	Ceruloplasmin	71	CERU_HUMAN	5.44	122983			2	0.03	50	K.LISVDTEHSNIYLQNGPDR.I
										36	K.GAYPLSIEPIGVR.F
	Antithrombin-III	64	ANT3_HUMAN	6.32	53025			3	0.07	28	K.TSDQIHFFFAK.L
										24	K.ANRPFLVFIR.E
										47	R.EVPLNTIIFMGR.V
	Kininogen-1	55	KNG1_HUMAN	6.34	72996			3	0.05	47	R.QVVAGLNFR.I
										12	R.DIPTNSPELEETLTHTITK.L
										23	K.YFIDFVAR.E
30	Hemopexin	81	hy h	6.55	52385	6.12	95672	6	0.09	82	K.NFPSPVDAAFR.Q	0.0087	0.0466	1	0.135	0.0305
										8	K.NFPSPVDAAFR.Q
										7	K.NFPSPVDAAFR.Q
										17	R.QGHNSVFLIK.G
										10	R.RLWWLDLK.S
										13	K.SGAQATWTELPWPHEK.V
	Ceruloplasmin	24	CERU_HUMAN	5.44	122983			1	0.01	24	R.QSEDSTFYLGER.T
31	Clusterin	91	CLUS_HUMAN	5.89	53031	4.82	45615	3	0.07	62	R.IDSLLENDR.Q	0.0107	0.014	0.0788	0.731	0.594
										5	R.ASSIIDELFQDR.F
										49	R.ELDESLQVAER.L
	Complement factor I	75	CFAI_HUMAN	7.72	68102			3	0.05	41	R.AQLGDLPWQVAIK.D
										39	R.AQLGDLPWQVAIK.D
										25	R.VFSLQWGEVK.L
	Histidine-rich glycoprotein	21	HRG_HUMAN	7.09	60510			2	0.05	21	K.DSPVLIDFFEDTER.Y
										3	R.GGEGTGYFVDFSVR.N
32	Inter-alpha-trypsin inhibitor heavy chain H4	327	ITIH4_HUMAN	6.51	103521	4.57	70348	9	0.09	33	K.NGIDIYSLTVDSR.V	0.0124	0.557	0.0443	0.103	0.0288
										108	R.ANTVQEATFQMELPK.K + Oxidation (M)
										101	R.ANTVQEATFQMELPK.K + Oxidation (M)
										15	R.NMEQFQVSVSVAPNAK.I + Oxidation (M)
										47	R.RLGVYELLLK.V
										58	R.LGVYELLLK.V
										1	K.SPEQQETVLDGNLIIR.Y
										12	K.NVVFVIDK.S
										63	K.ILDDLSPR.D
	Alpha-2-HS-glycoprotein	108	FETUA_HUMAN	5.43	40098			1	0.05	108	R.HTFMGVVSLGSPSGEVSHPR.K + Oxidation (M)
	Kininogen-1	99	KNG1_HUMAN	6.34	72996			4	0.07	69	K.TVGSDTFYSFK.Y
										46	R.QVVAGLNFR.I
										11	R.DIPTNSPELEETLTHTITK.L
										17	K.YFIDFVAR.E
33	Keratin	-	-	-	-	4.84	22719	-	-	-	-	0.0131	0.0222	0.969	0.979	0.522
34	Alpha-1-antichymotrypsin	55	AACT_HUMAN	5.33	47792	4.34	63235	3	0.07	55	K.EQLSLLDR.F	0.015	0.723	0.112	0.114	0.527
										1	K.MEEVEAMLLPETLK.R + 2 Oxidation (M)
										4	R.EIGELYLPK.F
	Leucine-rich alpha-2-glycoprotein	34	A2GL_HUMAN	6.45	38382			1	0.02	34	K.DLLLPQPDLR.Y
35	Clusterin	91	CLUS_HUMAN	5.89	53031	4.91	44308	4	0.1	29	K.TLLSNLEEAKK.K	0.0162	0.0202	0.223	0.136	0.17
										8	R.ASSIIDELFQDR.F
										57	R.ASSIIDELFQDR.F
										41	R.VTTVASHTSDSDVPSGVTEVVVK.L
	Complement factor I	76	CFAI_HUMAN	7.72	68102			3	0.03	4	R.AQLGDLPWQVAIK.D
										23	R.AQLGDLPWQVAIK.D
										70	R.VFSLQWGEVK.L
36	Hemopexin	44	HEMO_HUMAN	6.55	52385	5.09	35761	1	0.02	44	K.NFPSPVDAAFR.Q	0.0162	0.0226	0.048	0.127	0.142
	Zinc-alpha-2-glycoprotein	27	ZA2G_HUMAN	5.71	34465			1	0.04	27	R.YSLTYIYTGLSK.H
	Glutathione peroxidase 3	27	GPX3_HUMAN	8.26	25765			2	0.11	11	K.QEPGENSEILPTLK.Y
										27	K.FLVGPDGIPIMR.W + Oxidation (M)
	Inter-alpha-trypsin inhibitor heavy chain H4	24	ITIH4_HUMAN	6.51	103521			1	0.01	24	K.ETLFSVMPGLK.M + Oxidation (M)
	Complement C4-A	22	CO4A_HUMAN	6.65	194261			3	0.01	2	R.CSVFYGAPSK.S
										6	K.FACYYPR.V
										22	R.VEYGFQVK.V
	MAGUK p55 subfamily member 2	20	MPP2_HUMAN	6.32	64882			1	0.01	20	R.EGQGYSFVSR.G
37	Glutathione peroxidase 3	70	GPX3_HUMAN	8.26	25765	5.09	33967	4	0.21	45	K.QEPGENSEILPTLK.Y	0.0157	0.0312	-	0.981	0.117
										19	K.NSCPPTSELLGTSDR.L
										39	K.FLVGPDGIPIMR.W + Oxidation (M)
										2	K.MDILSYMR.R + 2 Oxidation (M)
	Zinc-alpha-2-glycoprotein	66	ZA2G_HUMAN	5.71	34465			3	0.07	52	R.YSLTYIYTGLSK.H
										31	R.YSLTYIYTGLSK.H
										6	K.WEAEPVYVQR.A
38	-	-	-	-	-	4.19	18744	-	-	-	-	0.0201	0.853	0.0219	0.553	0.194
39	Coiled-coil domain-containing protein 87	20	CCD87_HUMAN	8.74	96741	6.22	75714	1	0.01	20	K.ELKSIPR.L	0.0196	0.538	0.839	0.197	0.021
40	Angiotensinogen	69	ANGT_HUMAN	5.87	53406	6.36	80795	1	0.02	69	K.ALQDQLVLVAAK.L	0.0206	0.0537	1	0.146	0.17
	Beta-2-glycoprotein 1	53	APOH_HUMAN	8.34	39584			1	0.02		K.EHSSLAFWK.T
41	Complement C4-A	90	CO4A_HUMAN	6.65	194261	4.69	58148	2	0.01	4	R.KADGSYAAWLSR.D	0.0218	0.721	0.0828	0.035	0.703
										90	K.VLSLAQEQVGGSPEK.L
	Leucine-rich alpha-2-glycoprotein	61	A2GL_HUMAN	6.45	38382			2	0.02	13	K.DLLLPQPDLR.Y
										61	K.DLLLPQPDLR.Y
	Hemopexin	59	HEMO_HUMAN	6.55	52385			1	0.02	59	K.NFPSPVDAAFR.Q
42	Alpha-1B-glycoprotein	42	A1BG_HUMAN	5.56	54790	5.11	78243	2	0.05	1	R.LELHVDGPPPRPQLR.A	0.0221	0.0432	0.229	0.773	0.0752
										42	R.ATWSGAVLAGR.D
	Kininogen-1	30	KNG1_HUMAN	6.34	72996			5	0.09	9	K.YNSQNQSNNQFVLYR.I
										6	K.TVGSDTFYSFK.Y
										30	R.QVVAGLNFR.I
										10	R.DIPTNSPELEETLTHTITK.L
										6	K.YFIDFVAR.E
	Inter-alpha-trypsin inhibitor heavy chain H4	29	ITIH4_HUMAN	6.51	103521			4	0.04	22	R.ANTVQEATFQMELPK.K + Oxidation (M)
										10	R.RLGVYELLLK.V
										18	K.NVVFVIDK.S
										23	K.ILDDLSPR.D
43	-	-	-	-	-	5.21	81786	-	-	-	-	0.0238	0.99	0.0506	0.997	0.997
44A	Hemopexin	47	HEMO_HUMAN	6.55	52385	5.18	78108	2	0.04	11	K.NFPSPVDAAFR.Q	0.024	0.0756	0.239	0.124	0.0594
										47	K.GGYTLVSGYPK.R
44B	Vitamin D-binding protein	43	VTDB_HUMAN	5.4	54526			2	0.03	43	K.HLSLLTTLSNR.V
										7	K.YTFELSR.R
	Ceruloplasmin	26	CERU_HUMAN	5.44	122983			1	0.01	26	K.GAYPLSIEPIGVR.F
45	Complement C4-B	85	CO4B_HUMAN	6.89	194170	5.88	97385	2	0.01	52	K.LNMGITDLQGLR.L + Oxidation (M)	0.0265	0.818	0.422	0.246	0.0279
										55	R.VGDTLNLNLR.A
	Hemopexin	82	HEMO_HUMAN	6.55	52385			4	0.04	82	K.NFPSPVDAAFR.Q
										2	K.NFPSPVDAAFR.Q
										13	K.NFPSPVDAAFR.Q
										3	R.YYCFQGNQFLR.F
46	Hemopexin	97	HEMO_HUMAN	6.55	52385	4.52	42154	2	0.04	59	K.NFPSPVDAAFR.Q	0.0273	0.0766	0.769	1	0.601
										56	K.GGYTLVSGYPK.R
47	Hemopexin	119	HEMO_HUMAN	6.55	52385	5.68	82262	5	0.08	38	K.NFPSPVDAAFR.Q	0.0266	0.878	0.039	0.207	0.179
										7	K.NFPSPVDAAFR.Q
										41	R.DYFMPCPGR.G + Oxidation (M)
										72	K.GGYTLVSGYPK.R
										7	R.RLWWLDLK.S
	Alpha-1-antichymotrypsin	95	AACT_HUMAN	5.33	47792			3	0.06	17	K.EQLSLLDR.F
										15	R.EIGELYLPK.F
										94	K.ITLLSALVETR.T
	Vitronectin	58	VTNC_HUMAN	5.55	55069			1	0.02	58	R.FEDGVLDPDYPR.N
	Beta-2-glycoprotein 1	51	APOH_HUMAN	8.34	39584			4	0.17	11	R.TCPKPDDLPFSTVVPLK.T
										32	K.TFYEPGEEITYSCKPGYVSR.G
										0	R.VCPFAGILENGAVR.Y
										39	K.EHSSLAFWK.T
	Kininogen-1	29	KNG1_HUMAN	6.34	72996			2	0.02	19	K.ENFLFLTPDCK.S
										24	K.YFIDFVAR.E
	Ceruloplasmin	21	CERU_HUMAN	5.44	122983			2	0.02	8	K.ALYLQYTDETFR.T
										21	K.GAYPLSIEPIGVR.F
48	Hemopexin	43	HEMO_HUMAN	6.55	52385	5.6	104638	1	0.02	43	K.NFPSPVDAAFR.Q	0.0276	0.993	0.329	0.0513	0.143
	Complement factor B	33	CFAB_HUMAN	6.67	86847			1	0.01	33	R.YGLVTYATYPK.I
	Plasma protease C1 inhibitor	27	IC1_HUMAN	6.09	55347			1	0.02	27	R.LLDSLPSDTR.L
	Ceruloplasmin	24	CERU_HUMAN	5.44	122983			1	0.01	24	R.QSEDSTFYLGER.T
	Lymphoid-restricted membrane protein	19	LRMP_HUMAN	5.62	62767			1	0.01	19	R.VTIASLPR.N
49	-	-	-	-	-	5.93	71429	-	-	-	-	0.0303	0.478	0.1	0.728	0.998
50	-	-	-	-	-	5.95	77429	-	-	-	-	0.0338	0.809	0.0431	0.473	0.165
51	Vitamin D-binding protein	43	VTDB_HUMAN	5.4	54526	5.89	70142	2	0.04	43	K.HLSLLTTLSNR.V	0.0359	0.559	0.889	0.0661	0.103
										1	R.THLPEVFLSK.V
	Complement factor I	25	CFAI_HUMAN	7.72	68102			4	0.06	25	K.VFCQPWQR.C
										10	R.GLETSLAECTFTK.R
										1	K.ADSPMDDFFQCVNGK.Y
										2	K.ADSPMDDFFQCVNGK.Y + Oxidation (M)
	Beta-2-glycoprotein	21	APOH_HUMAN	8.34	39584			1	0.04	21	R.VCPFAGILENGAVR.Y
52	Alpha-2-HS-glycoprotein	96	FETUA_HUMAN	5.43	40098	4.62	76184	1	0.05	96	R.HTFMGVVSLGSPSGEVSHPR.K	0.036	0.848	0.169	0.149	0.0724
	Kininogen-1	86	KNG1_HUMAN	6.34	72996			4	0.07	17	K.TVGSDTFYSFK.Y
										34	R.QVVAGLNFR.I
										68	R.DIPTNSPELEETLTHTITK.L
										11	K.YFIDFVAR.E
	Inter-alpha-trypsin inhibitor heavy chain H4	76	ITIH4_HUMAN	6.51	103521			9	0.05	10	R.ANTVQEATFQMELPK.K
										14	R.ANTVQEATFQMELPK.K
										60	R.ANTVQEATFQMELPK.K + Oxidation (M)
										21	R.RLGVYELLLK.V
										12	R.RLGVYELLLK.V
										9	K.SPEQQETVLDGNLIIR.Y
										1	K.SPEQQETVLDGNLIIR.Y
										5	K.SPEQQETVLDGNLIIR.Y
										25	K.NVVFVIDK.S
53	Protein AMBP	49	AMBP_HUMAN	5.95	39886	5.6	39290	1	0.02	49	R.ETLLQDFR.V	0.0367	0.986	0.0535	0.881	0.991
	Complement C4-A	27	CO4A_HUMAN	6.65	194261			1	0.01	27	R.VEYGFQVK.V
	Inter-alpha-trypsin inhibitor heavy chain H4	26	ITIH4_HUMAN	6.51	103521			1	0.01	26	K.ETLFSVMPGLK.M + Oxidation (M)
	Pigment epithelium-derived factor	26	EDF_HUMAN	5.97	46454			1	0.02	26	R.DTDTGALLFIGK.I
54	-	-	-	-	-	4.65	19705	-	-	-	-	0.0394	0.517	0.246	0.638	0.956
55	Complement factor B	94	CFAB_HUMAN	6.67	86847	5.66	103274	3	0.03	94	R.YGLVTYATYPK.I	0.0409	1	0.463	0.0795	0.265
										10	K.EELLPAQDIK.A
										12	K.ALFVSEEEK.K
	Ceruloplasmin	32	CERU_HUMAN	5.44	122983			1	0.01	32	R.QSEDSTFYLGER.T
	Coiled-coil domain-containing protein 87	20	CCD87_HUMAN	8.74	96741			1	0.01	20	K.ELKSIPR.L
56	Inter-alpha-trypsin inhibitor heavy chain H4	109	ITIH4_HUMAN	6.51	103521	4.71	68382	7	0.07	8	K.NGIDIYSLTVDSR.V	0.0451	0.18	0.76	0.0685	0.972
										17	R.ANTVQEATFQMELPK.K + Oxidation (M)
										20	R.RLGVYELLLK.V
										58	R.LGVYELLLK.V
										9	K.SPEQQETVLDGNLIIR.Y
										26	K.NVVFVIDK.S
										49	K.ILDDLSPR.D
	Alpha-2-HS-glycoprotein	68	FETUA_HUMAN	5.43	40098			2	0.05	68	R.HTFMGVVSLGSPSGEVSHPR.K
										2	R.HTFMGVVSLGSPSGEVSHPR.K + Oxidation (M)
	Alpha-2-antiplasmin	50	A2AP_HUMAN	5.87	54873			1	0.02	50	K.QEDDLANINQWVK.E
	Vitamin D-binding protein	40	VTDB_HUMAN	5.4	54526			2	0.05	12	R.KFPSGTFEQVSQLVK.E
										40	K.HLSLLTTLSNR.V
57	Antithrombin-III	220	ANT3_HUMAN	6.32	53025	5.27	77164	11	0.19	73	R.FATTFYQHLADSK.N	0.047	0.124	0.2	0.151	0.18
										1	K.NDNDNIFLSPLSISTAFAMTK.L + Oxidation (M)
										75	K.TSDQIHFFFAK.L
										19	R.IEDGFSLK.E
										9	K.EQLQDMGLVDLFSPEK.S
										11	K.EQLQDMGLVDLFSPEK.S + Oxidation (M)
										12	K.ANRPFLVFIR.E
										24	K.ANRPFLVFIR.E
										50	R.EVPLNTIIFMGR.V
										66	R.EVPLNTIIFMGR.V + Oxidation (M)
										6	R.EVPLNTIIFMGR.V + Oxidation (M)
	Kininogen-1	112	KNG1_HUMAN	6.34	72996			6	0.11	23	K.YNSQNQSNNQFVLYR.I
										5	K.TVGSDTFYSFK.Y
										32	R.QVVAGLNFR.I
										9	K.ENFLFLTPDCK.S
										93	R.DIPTNSPELEETLTHTITK.L
										9	K.YFIDFVAR.E
	Vitronectin	95	VTNC_HUMAN	5.55	55069			3	0.05	45	R.DVWGIEGPIDAAFTR.I
										19	R.DVWGIEGPIDAAFTR.I
										63	R.FEDGVLDPDYPR.N
	Alpha-1-antichymotrypsin	78	AACT_HUMAN	5.33	47792			3	0.04	48	R.EIGELYLPK.F
										48	K.ITLLSALVETR.T
										8	K.ITLLSALVETR.T
	Ceruloplasmin	60	CERU_HUMAN	5.44	122983			1	0.01	60	K.ALYLQYTDETFR.T
	Hemopexin	59	HEMO_HUMAN	6.55	52385			3	0.06	12	K.NFPSPVDAAFR.Q
										59	K.GGYTLVSGYPK.R
										6	R.RLWWLDLK.S
	Alpha-1B-glycoprotein	44	A1BG_HUMAN	5.66	54790			2	0.04	22	R.SGLSTGWTQLSK.L
										37	K.LLELTGPK.S

## Sheet: High-Abundance Proteins
Supplementary File S2. List of high-abundance proteins identified by LC-MS/MS
Spota	Proteinb	Mascot Scorec	Access Nod	Theoe		Expf		Peptide matchg	Coverageh	Peptide Scorei	Peptide sequencej	Statistical analysisk					Graphicl
				pI	MW	pI	MW					1-ANOVA	Ctrl vs NW	Ctrl vs OW	Ctrl vs ObI	Ctrl vs ObII/III	S Ctrl NW OW ObI ObII/III
1	Serum albumin	110	ALBU_HUMAN	5.92	71317	5.41	47673	9	0.13	20	R.FKDLGEENFK.A	1.74e-08	1.18e-06	5.3e-08	0.00275	1
										30	K.LVNEVTEFAK.T	1.74e-08	1.18e-06	5.3e-08	0.00275	1
										21	K.SLHTLFGDK.L	1.74e-08	1.18e-06	5.3e-08	0.00275	1
										8	K.DDNPNLPR.L	1.74e-08	1.18e-06	5.3e-08	0.00275	1
										13	K.YLYEIAR.R	1.74e-08	1.18e-06	5.3e-08	0.00275	1
										6	K.LDELRDEGK.A	1.74e-08	1.18e-06	5.3e-08	0.00275	1
										80	K.YICENQDSISSK.L	1.74e-08	1.18e-06	5.3e-08	0.00275	1
										15	R.HPDYSVVLLLR.L	1.74e-08	1.18e-06	5.3e-08	0.00275	1
										19	K.TYETTLEK.C	1.74e-08	1.18e-06	5.3e-08	0.00275	1
2	Dermcidin	53	DCD_HUMAN	6.08	11391	4.62	43960	1	0.1	53	K.ENAGEDPGLAR.Q	3.29e-07	0.00781	3.11e-07	2.31e-05	0.00301
	Haptoglobin	41	HPT_HUMAN	6.13	45861		45861	5	0.15	23	K.DIAPTLTLYVGKK.Q	3.29e-07	0.00781	3.11e-07	2.31e-05	0.00301
										25	K.DYAEVGR.V	3.29e-07	0.00781	3.11e-07	2.31e-05	0.00301
										18	R.VGYVSGWGR.N	3.29e-07	0.00781	3.11e-07	2.31e-05	0.00301
										3	K.SPVGVQPILNEHTFCAGMSK.Y + Oxidation (M)	3.29e-07	0.00781	3.11e-07	2.31e-05	0.00301
										18	K.SCAVAEYGVYVK.V	3.29e-07	0.00781	3.11e-07	2.31e-05	0.00301
	Serum albumin	22	ALBU_HUMAN	5.92	71317		71317	3	0.05	13	K.YICENQDSISSK.L	3.29e-07	0.00781	3.11e-07	2.31e-05	0.00301
										22	K.VPQVSTPTLVEVSR.N	3.29e-07	0.00781	3.11e-07	2.31e-05	0.00301
										3	K.QTALVELVK.H	3.29e-07	0.00781	3.11e-07	2.31e-05	0.00301
3	Keratin	-	-	-	-	5.61	40347	-	-	-	-	5.47e-07	3.93e-06	8.92e-07	5.69e-05	0.000808
4	Haptoglobin	112	HPT_HUMAN	6.13	45861	4.87	44703	4	0.09	11	K.GSFPWQAK.M	8.75e-07	3.93e-06	8.92e-07	5.69e-06	0.000808
										59	K.DIAPTLTLYVGK.K	8.75e-07	3.93e-06	8.92e-07	5.69e-06	0.000808
										16	R.VGYVSGWGR.N	8.75e-07	3.93e-06	8.92e-07	5.69e-06	0.000808
										74	K.VTSIQDWVQK.T	8.75e-07	3.93e-06	8.92e-07	5.69e-06	0.000808
5	Serum albumin	65	ALBU_HUMAN	5.92	71317	5.27	48168	6	0.1	2	K.LVNEVTEFAK.T	9.97e-06	0.000411	1.71e-06	1.69e-05	1.66e-05
										21	K.SLHTLFGDK.L	9.97e-06	0.000411	1.71e-06	1.69e-05	1.66e-05
										16	K.DDNPNLPR.L	9.97e-06	0.000411	1.71e-06	1.69e-05	1.66e-05
										36	K.YICENQDSISSK.L	9.97e-06	0.000411	1.71e-06	1.69e-05	1.66e-05
										17	K.VFDEFKPLVEEPQNLIK.Q	9.97e-06	0.000411	1.71e-06	1.69e-05	1.66e-05
										43	K.FQNALLVR.Y	9.97e-06	0.000411	1.71e-06	1.69e-05	1.66e-05
	Dermcidin	30	DCD_HUMAN	6.08	11391		11391	1	0.1	30	K.ENAGEDPGLAR.Q	9.97e-06	0.000411	1.71e-06	1.69e-05	1.66e-05
6	Haptoglobin	70	HPT_HUMAN	6.13	45861	5.55	17779	2	0.06	27	R.TEGDGVYTLNDK.K	1.01e-06	6.65e-05	9.02e-07	0.00105	0.031
										62	R.TEGDGVYTLNNEK.Q	1.01e-06	6.65e-05	9.02e-07	0.00105	0.031
7	Keratin	-	-	-	-	5.85	12884	-	-	-	-	1.56e-06	0.245	0.267	7.19e-05	6e-06
8	Apolipoprotein A-I	224	APOA1_HUMAN	5.56	30759	5.37	25000	13	0.34	39	R.VKDLATVYVDVLK.D	1.8e-06	1.04e-05	1.31e-05	1.49e-05	4.82e-05
										6	K.DLATVYVDVLK.D	1.8e-06	1.04e-05	1.31e-05	1.49e-05	4.82e-05
										0	K.DSGRDYVSQFEGSALGK.Q	1.8e-06	1.04e-05	1.31e-05	1.49e-05	4.82e-05
										85	K.LLDNWDSVTSTFSK.L	1.8e-06	1.04e-05	1.31e-05	1.49e-05	4.82e-05
										13	K.LLDNWDSVTSTFSK.L	1.8e-06	1.04e-05	1.31e-05	1.49e-05	4.82e-05
										72	K.LLDNWDSVTSTFSK.L	1.8e-06	1.04e-05	1.31e-05	1.49e-05	4.82e-05
										1	R.EQLGPVTQEFWDNLEK.E	1.8e-06	1.04e-05	1.31e-05	1.49e-05	4.82e-05
										18	K.VQPYLDDFQK.K	1.8e-06	1.04e-05	1.31e-05	1.49e-05	4.82e-05
										44	K.VQPYLDDFQK.K	1.8e-06	1.04e-05	1.31e-05	1.49e-05	4.82e-05
										12	R.QGLLPVLESFK.V	1.8e-06	1.04e-05	1.31e-05	1.49e-05	4.82e-05
										12	R.QGLLPVLESFK.V	1.8e-06	1.04e-05	1.31e-05	1.49e-05	4.82e-05
										39	R.QGLLPVLESFK.V	1.8e-06	1.04e-05	1.31e-05	1.49e-05	4.82e-05
										26	K.VSFLSALEEYTK.K	1.8e-06	1.04e-05	1.31e-05	1.49e-05	4.82e-05
	C-X-C motif chemokine	31	CXCL2_HUMAN	10.57	11609		11609	1	0.1	31	R.AAGAPLATELR.C	1.8e-06	1.04e-05	1.31e-05	1.49e-05	4.82e-05
	Oncoprotein-induced transcript 3 protein	23	OIT3_HUMAN	5.34	62206		62206	1	0.01	23	R.NSPLEIMSR.N + Oxidation (M)	1.8e-06	1.04e-05	1.31e-05	1.49e-05	4.82e-05
9	Haptoglobin	137	HPT_HUMAN	6.13	45861	4.99	43800	6	0.12	12	K.DIAPTLTLYVGKK.Q	2.32e-06	3.15e-05	3.64e-05	1.15e-05	1.74e-05
										89	K.DIAPTLTLYVGKK.Q	2.32e-06	3.15e-05	3.64e-05	1.15e-05	1.74e-05
										5	K.KQLVEIEK.V	2.32e-06	3.15e-05	3.64e-05	1.15e-05	1.74e-05
										25	K.DYAEVGR.V	2.32e-06	3.15e-05	3.64e-05	1.15e-05	1.74e-05
										53	K.SCAVAEYGVYVK.V	2.32e-06	3.15e-05	3.64e-05	1.15e-05	1.74e-05
										17	K.VTSIQDWVQK.T	2.32e-06	3.15e-05	3.64e-05	1.15e-05	1.74e-05
	Serum albumin	27	ALBU_HUMAN	5.92	71317		71317	1	0.01	27	K.YICENQDSISSK.L	2.32e-06	3.15e-05	3.64e-05	1.15e-05	1.74e-05
10	Ig alpha-1 chain C region	101	IGHA1_HUMAN	6.08	38486	5.56	62222	5	0.17	79	R.DASGVTFTWTPSSGK.S	3.1e-06	3.61e-05	5.03e-05	0.000154	0.368
										40	K.TFTCTAAYPESK.T	3.1e-06	3.61e-05	5.03e-05	0.000154	0.368
										12	R.WLQGSQELPR.E	3.1e-06	3.61e-05	5.03e-05	0.000154	0.368
										3	K.YLTWASR.Q	3.1e-06	3.61e-05	5.03e-05	0.000154	0.368
										9	R.QEPSQGTTTFAVTSILR.V	3.1e-06	3.61e-05	5.03e-05	0.000154	0.368
	Serum albumin	86	ALBU_HUMAN	5.92	71317		71317	5	0.06	42	R.FKDLGEENFK.A	3.1e-06	3.61e-05	5.03e-05	0.000154	0.368
										55	K.LVNEVTEFAK.T	3.1e-06	3.61e-05	5.03e-05	0.000154	0.368
										25	K.YLYEIAR.R	3.1e-06	3.61e-05	5.03e-05	0.000154	0.368
										14	K.KVPQVSTPTLVEVSR.N	3.1e-06	3.61e-05	5.03e-05	0.000154	0.368
										20	K.VPQVSTPTLVEVSR.N	3.1e-06	3.61e-05	5.03e-05	0.000154	0.368
	Dermcidin	44	DCD_HUMAN	6.08	11391		11391	1	0.1	44	K.ENAGEDPGLAR.Q	3.1e-06	3.61e-05	5.03e-05	0.000154	0.368
11	Ig alpha-1 chain C region	211	IGHA1_HUMAN	6.08	38486	5.29	63000	6	0.15	7	R.DASGVTFTWTPSSGK.S	3.21e-06	5.2e-06	0.000275	0.00114	0.972
										90	R.DASGVTFTWTPSSGK.S	3.21e-06	5.2e-06	0.000275	0.00114	0.972
										48	K.TFTCTAAYPESK.T	3.21e-06	5.2e-06	0.000275	0.00114	0.972
										78	R.WLQGSQELPR.E	3.21e-06	5.2e-06	0.000275	0.00114	0.972
										47	R.WLQGSQELPR.E	3.21e-06	5.2e-06	0.000275	0.00114	0.972
										21	R.QEPSQGTTTFAVTSILR.V	3.21e-06	5.2e-06	0.000275	0.00114	0.972
	Ig alpha-2 chain C region	110	IGHA2_HUMAN	5.71	37301		37301	4	0.12	6	R.DASGATFTWTPSSGK.S	3.21e-06	5.2e-06	0.000275	0.00114	0.972
										78	R.WLQGSQELPR.E	3.21e-06	5.2e-06	0.000275	0.00114	0.972
										47	R.WLQGSQELPR.E	3.21e-06	5.2e-06	0.000275	0.00114	0.972
										21	R.QEPSQGTTTFAVTSILR.V	3.21e-06	5.2e-06	0.000275	0.00114	0.972
	Serum albumin	28	ALBU_HUMAN	5.92	71317		71317	3	0.05	19	K.LVNEVTEFAK.T	3.21e-06	5.2e-06	0.000275	0.00114	0.972
										3	K.DVFLGMFLYEYAR.R + Oxidation (M)	3.21e-06	5.2e-06	0.000275	0.00114	0.972
										23	K.TYETTLEK.C	3.21e-06	5.2e-06	0.000275	0.00114	0.972
12	Serotransferrin	308	TRFE_HUMAN	6.81	79294	5.85	49713	18	0.13	24	K.EDPQTFYYAVAVVK.K	3.63e-06	1.44e-05	0.00111	1.14e-05	0.000255
										4	K.EDPQTFYYAVAVVK.K	3.63e-06	1.44e-05	0.00111	1.14e-05	0.000255
										23	K.EDPQTFYYAVAVVK.K	3.63e-06	1.44e-05	0.00111	1.14e-05	0.000255
										14	K.EDPQTFYYAVAVVK.K	3.63e-06	1.44e-05	0.00111	1.14e-05	0.000255
										53	K.KDSGFQMNQLR.G	3.63e-06	1.44e-05	0.00111	1.14e-05	0.000255
										21	K.DSGFQMNQLR.G	3.63e-06	1.44e-05	0.00111	1.14e-05	0.000255
										65	K.SKEFQLFSSPHGK.D	3.63e-06	1.44e-05	0.00111	1.14e-05	0.000255
										19	K.EFQLFSSPHGK.D	3.63e-06	1.44e-05	0.00111	1.14e-05	0.000255
										16	K.MYLGYEYVTAIR.N	3.63e-06	1.44e-05	0.00111	1.14e-05	0.000255
										22	K.MYLGYEYVTAIR.N	3.63e-06	1.44e-05	0.00111	1.14e-05	0.000255
										59	K.SASDLTWDNLK.G	3.63e-06	1.44e-05	0.00111	1.14e-05	0.000255
										71	R.TAGWNIPMGLLYNK.I	3.63e-06	1.44e-05	0.00111	1.14e-05	0.000255
										43	R.TAGWNIPMGLLYNK.I	3.63e-06	1.44e-05	0.00111	1.14e-05	0.000255
										18	R.TAGWNIPMGLLYNK.I	3.63e-06	1.44e-05	0.00111	1.14e-05	0.000255
										38	R.TAGWNIPMGLLYNK.I + Oxidation (M)	3.63e-06	1.44e-05	0.00111	1.14e-05	0.000255
										20	K.HQTVPQNTGGK.N	3.63e-06	1.44e-05	0.00111	1.14e-05	0.000255
										30	K.HQTVPQNTGGK.N	3.63e-06	1.44e-05	0.00111	1.14e-05	0.000255
										25	R.APNHAVVTR.K	3.63e-06	1.44e-05	0.00111	1.14e-05	0.000255
	Serum albumin	67	ALBU_HUMAN	5.92	71319		71319	1	0.01	67	K.AVMDDFAAFVEK.C	3.63e-06	1.44e-05	0.00111	1.14e-05	0.000255
13	Apolipoprotein A-I	373	APOA1_HUMAN	5.56	30759	5.25	25858	21	0.45	11	R.VKDLATVYVDVLK.D	5.37e-06	7.97e-06	9.73e-05	0.000924	0.03
										92	R.VKDLATVYVDVLK.D	5.37e-06	7.97e-06	9.73e-05	0.000924	0.03
										20	K.DLATVYVDVLK.D	5.37e-06	7.97e-06	9.73e-05	0.000924	0.03
										7	K.DLATVYVDVLK.D	5.37e-06	7.97e-06	9.73e-05	0.000924	0.03
										0	K.DSGRDYVSQFEGSALGK.Q	5.37e-06	7.97e-06	9.73e-05	0.000924	0.03
										81	R.DYVSQFEGSALGK.Q	5.37e-06	7.97e-06	9.73e-05	0.000924	0.03
										35	K.LLDNWDSVTSTFSK.L	5.37e-06	7.97e-06	9.73e-05	0.000924	0.03
										40	K.LLDNWDSVTSTFSK.L	5.37e-06	7.97e-06	9.73e-05	0.000924	0.03
										58	K.LLDNWDSVTSTFSK.L	5.37e-06	7.97e-06	9.73e-05	0.000924	0.03
										1	R.QEMSKDLEEVK.A + Oxidation (M)	5.37e-06	7.97e-06	9.73e-05	0.000924	0.03
										39	K.VQPYLDDFQK.K	5.37e-06	7.97e-06	9.73e-05	0.000924	0.03
										34	K.VQPYLDDFQK.K	5.37e-06	7.97e-06	9.73e-05	0.000924	0.03
										22	K.VQPYLDDFQKK.W	5.37e-06	7.97e-06	9.73e-05	0.000924	0.03
										29	K.LSPLGEEMR.D	5.37e-06	7.97e-06	9.73e-05	0.000924	0.03
										13	K.LSPLGEEMRDR.A + Oxidation (M)	5.37e-06	7.97e-06	9.73e-05	0.000924	0.03
										1	R.THLAPYSDELR.Q	5.37e-06	7.97e-06	9.73e-05	0.000924	0.03
										37	K.ATEHLSTLSEK.A	5.37e-06	7.97e-06	9.73e-05	0.000924	0.03
										15	R.QGLLPVLESFK.V	5.37e-06	7.97e-06	9.73e-05	0.000924	0.03
										50	R.QGLLPVLESFK.V	5.37e-06	7.97e-06	9.73e-05	0.000924	0.03
										6	K.VSFLSALEEYTK.K	5.37e-06	7.97e-06	9.73e-05	0.000924	0.03
										14	K.VSFLSALEEYTK.K	5.37e-06	7.97e-06	9.73e-05	0.000924	0.03
14	Ig alpha-1 chain C region	226	IGHA1_HUMAN	6.08	38486	5.71	60909	7	0.17	85	R.DASGVTFTWTPSSGK.S	5.87e-06	0.000112	0.00019	0.000758	0.0271
										16	R.DASGVTFTWTPSSGK.S	5.87e-06	0.000112	0.00019	0.000758	0.0271
										18	R.DASGVTFTWTPSSGK.S	5.87e-06	0.000112	0.00019	0.000758	0.0271
										34	K.TFTCTAAYPESK.T	5.87e-06	0.000112	0.00019	0.000758	0.0271
										84	R.WLQGSQELPR.E	5.87e-06	0.000112	0.00019	0.000758	0.0271
										43	K.YLTWASR.Q	5.87e-06	0.000112	0.00019	0.000758	0.0271
										48	R.QEPSQGTTTFAVTSILR.V	5.87e-06	0.000112	0.00019	0.000758	0.0271
	Serum albumin	65	ALBU_HUMAN	5.92	71317		71317	5	0.09	24	K.YLYEIAR.R	5.87e-06	0.000112	0.00019	0.000758	0.0271
										4	K.AAFTECCQAADK.A	5.87e-06	0.000112	0.00019	0.000758	0.0271
										55	K.YICENQDSISSK.L	5.87e-06	0.000112	0.00019	0.000758	0.0271
										12	R.RHPDYSVVLLLR.L	5.87e-06	0.000112	0.00019	0.000758	0.0271
										16	K.VPQVSTPTLVEVSR.N	5.87e-06	0.000112	0.00019	0.000758	0.0271
	Arf-GAP with SH3 domain, ANK repeat and PH domain-containing protein 2*	26	ASAP2_HUMAN	6.24	112835		112835	1	0.01	26	K.EIISEVQR.M	5.87e-06	0.000112	0.00019	0.000758	0.0271
15	Ig alpha-1 chain C region	127	IGHA1_HUMAN	6.08	38486	5.41	63272	6	0.19	71	R.DASGVTFTWTPSSGK.S	1.39e-05	4.16e-05	0.000342	0.00127	1
										23	K.TFTCTAAYPESK.T	1.39e-05	4.16e-05	0.000342	0.00127	1
										8	K.TPLTATLSK.S	1.39e-05	4.16e-05	0.000342	0.00127	1
										51	R.WLQGSQELPR.E	1.39e-05	4.16e-05	0.000342	0.00127	1
										29	K.YLTWASR.Q	1.39e-05	4.16e-05	0.000342	0.00127	1
										5	R.QEPSQGTTTFAVTSILR.V	1.39e-05	4.16e-05	0.000342	0.00127	1
	Ig alpha-2 chain C region	123	IGHA2_HUMAN	5.71	37301		37301	4	0.14	75	R.DASGATFTWTPSSGK.S	1.39e-05	4.16e-05	0.000342	0.00127	1
										51	R.WLQGSQELPR.E	1.39e-05	4.16e-05	0.000342	0.00127	1
										29	K.YLTWASR.Q	1.39e-05	4.16e-05	0.000342	0.00127	1
										5	R.QEPSQGTTTFAVTSILR.V	1.39e-05	4.16e-05	0.000342	0.00127	1
16	Serotransferrin	284	TRFE_HUMAN	6.81	79294	6.53	94250	10	0.11	94	K.EDPQTFYYAVAVVK.K	1.8e-05	1.96e-05	0.00292	0.0811	0.335
										9	K.EDPQTFYYAVAVVK.K	1.8e-05	1.96e-05	0.00292	0.0811	0.335
										17	K.DSGFQMNQLR.G + Oxidation (M)	1.8e-05	1.96e-05	0.00292	0.0811	0.335
										59	K.EFQLFSSPHGK.D	1.8e-05	1.96e-05	0.00292	0.0811	0.335
										6	K.MYLGYEYVTAIR.N	1.8e-05	1.96e-05	0.00292	0.0811	0.335
										68	K.MYLGYEYVTAIR.N + Oxidation (M)	1.8e-05	1.96e-05	0.00292	0.0811	0.335
										70	K.SASDLTWDNLK.G	1.8e-05	1.96e-05	0.00292	0.0811	0.335
										31	R.TAGWNIPMGLLYNK.I + Oxidation (M)	1.8e-05	1.96e-05	0.00292	0.0811	0.335
										8	K.EGYYGYTGAFR.C	1.8e-05	1.96e-05	0.00292	0.0811	0.335
										51	K.EGYYGYTGAFR.C	1.8e-05	1.96e-05	0.00292	0.0811	0.335
	Ig mu chain C region	47	IGHM_HUMAN	6.35	49960		49960	4	0.06	19	K.NVPLPVIAELPPK.V	1.8e-05	1.96e-05	0.00292	0.0811	0.335
										7	K.NVPLPVIAELPPK.V	1.8e-05	1.96e-05	0.00292	0.0811	0.335
										8	K.NVPLPVIAELPPK.V	1.8e-05	1.96e-05	0.00292	0.0811	0.335
										46	K.QVGSGVTTDQVQAEAK.E	1.8e-05	1.96e-05	0.00292	0.0811	0.335
	Serum albumin	24	ALBU_HUMAN	5.92	71317		71317	1	0.01	24	K.LVNEVTEFAK.T	1.8e-05	1.96e-05	0.00292	0.0811	0.335
17	Serum albumin	426	ALBU_HUMAN	5.92	71317	5.76	45800	12	0.17	89	K.YICENQDSISSK.L	2.82e-05	0.000488	6.18e-05	0.000325	0.00119
										78	K.DVFLGMFLYEYAR.R + Oxidation (M)	2.82e-05	0.000488	6.18e-05	0.000325	0.00119
										9	R.RHPDYSVVLLLR.L	2.82e-05	0.000488	6.18e-05	0.000325	0.00119
										58	R.HPDYSVVLLLR.L	2.82e-05	0.000488	6.18e-05	0.000325	0.00119
										83	K.VFDEFKPLVEEPQNLIK.Q	2.82e-05	0.000488	6.18e-05	0.000325	0.00119
										4	K.VFDEFKPLVEEPQNLIK.Q	2.82e-05	0.000488	6.18e-05	0.000325	0.00119
										36	K.FQNALLVR.Y	2.82e-05	0.000488	6.18e-05	0.000325	0.00119
										40	K.VPQVSTPTLVEVSR.N	2.82e-05	0.000488	6.18e-05	0.000325	0.00119
										19	K.CCTESLVNR.R	2.82e-05	0.000488	6.18e-05	0.000325	0.00119
										88	K.AVMDDFAAFVEK.C	2.82e-05	0.000488	6.18e-05	0.000325	0.00119
										78	K.AVMDDFAAFVEK.C + Oxidation (M)	2.82e-05	0.000488	6.18e-05	0.000325	0.00119
										19	K.LVAASQAALGL.-	2.82e-05	0.000488	6.18e-05	0.000325	0.00119
18	Serum albumin	434	ALBU_HUMAN	5.92	71317	5.81	71842	13	0.19	69	R.FKDLGEENFK.A	3.66e-05	0.436	0.000715	0.0008	9.24e-05
										9	K.TCVADESAENCDK.S	3.66e-05	0.436	0.000715	0.0008	9.24e-05
										25	K.KYLYEIAR.R	3.66e-05	0.436	0.000715	0.0008	9.24e-05
										28	K.AEFAEVSK.L	3.66e-05	0.436	0.000715	0.0008	9.24e-05
										85	K.DVFLGMFLYEYAR.R + Oxidation (M)	3.66e-05	0.436	0.000715	0.0008	9.24e-05
										68	R.HPDYSVVLLLR.L	3.66e-05	0.436	0.000715	0.0008	9.24e-05
										83	K.VFDEFKPLVEEPQNLIK.Q	3.66e-05	0.436	0.000715	0.0008	9.24e-05
										9	K.KVPQVSTPTLVEVSR.N	3.66e-05	0.436	0.000715	0.0008	9.24e-05
										37	K.KQTALVELVK.H	3.66e-05	0.436	0.000715	0.0008	9.24e-05
										23	K.QTALVELVK.H	3.66e-05	0.436	0.000715	0.0008	9.24e-05
										90	K.AVMDDFAAFVEK.C	3.66e-05	0.436	0.000715	0.0008	9.24e-05
										52	K.AVMDDFAAFVEK.C	3.66e-05	0.436	0.000715	0.0008	9.24e-05
										51	K.AVMDDFAAFVEK.C + Oxidation (M)	3.66e-05	0.436	0.000715	0.0008	9.24e-05
19	Haptoglobin	122	HPT_HUMAN	6.13	45861	5.87	17902	3	0.06	63	R.TEGDGVYTLNDK.K	4.02e-05	0.000335	7.41e-05	0.00765	0.00164
										55	R.TEGDGVYTLNDKK.Q	4.02e-05	0.000335	7.41e-05	0.00765	0.00164
										41	R.TEGDGVYTLNNEK.Q	4.02e-05	0.000335	7.41e-05	0.00765	0.00164
20	Serotransferrin	364	TRFE_HUMAN	6.81	79294	6.6	91842	9	0.1	73	K.SVIPSDGPSVACVK.K	5.05e-05	4.89e-05	0.0086	0.0144	0.231
										5	K.EDPQTFYYAVAVVK.K	5.05e-05	4.89e-05	0.0086	0.0144	0.231
										56	K.DSGFQMNQLR.G	5.05e-05	4.89e-05	0.0086	0.0144	0.231
										81	K.MYLGYEYVTAIR.N	5.05e-05	4.89e-05	0.0086	0.0144	0.231
										72	K.MYLGYEYVTAIR.N + Oxidation (M)	5.05e-05	4.89e-05	0.0086	0.0144	0.231
										70	K.SASDLTWDNLK.G	5.05e-05	4.89e-05	0.0086	0.0144	0.231
										49	R.TAGWNIPMGLLYNK.I	5.05e-05	4.89e-05	0.0086	0.0144	0.231
										43	R.TAGWNIPMGLLYNK.I	5.05e-05	4.89e-05	0.0086	0.0144	0.231
										42	R.TAGWNIPMGLLYNK.I + Oxidation (M)	5.05e-05	4.89e-05	0.0086	0.0144	0.231
21	Haptoglobin	98	HPT_HUMAN	6.13	45861	4.75	46931	3	0.07	13	R.ILGGHLDAK.G	5.22e-05	0.00619	0.00132	9.89e-05	0.000496
										57	K.DIAPTLTLYVGK.K	5.22e-05	0.00619	0.00132	9.89e-05	0.000496
										61	K.VTSIQDWVQK.T	5.22e-05	0.00619	0.00132	9.89e-05	0.000496
22	14-3-3 protein beta/alpha	98	1433B_HUMAN	4.76	28179	5.52	43700	2	0.04	55	K.DSTLIMQLLR.D	5.47e-05	0.000967	0.000128	0.000416	0.00722
										61	K.DSTLIMQLLR.D + Oxidation (M)	5.47e-05	0.000967	0.000128	0.000416	0.00722
	Haptoglobin	74	HPT_HUMAN	6.13	45861		45861	6	0.12	57	K.DIAPTLTLYVGK.K	5.47e-05	0.000967	0.000128	0.000416	0.00722
										6	K.DIAPTLTLYVGK.K	5.47e-05	0.000967	0.000128	0.000416	0.00722
										30	K.QLVEIEK.V	5.47e-05	0.000967	0.000128	0.000416	0.00722
										7	R.VGYVSGWGR.N	5.47e-05	0.000967	0.000128	0.000416	0.00722
										24	K.SCAVAEYGVYVK.V	5.47e-05	0.000967	0.000128	0.000416	0.00722
										10	K.VTSIQDWVQK.T	5.47e-05	0.000967	0.000128	0.000416	0.00722
	Serum albumin	22	ALBU_HUMAN	5.92	71317		71317	1	0.01	22	K.YICENQDSISSK.L	5.47e-05	0.000967	0.000128	0.000416	0.00722
23	Ig alpha-1 chain C region	95	IGHA1_HUMAN	6.08	38486	5.79	61481	3	0.11	81	R.DASGVTFTWTPSSGK.S	6.33e-05	0.00723	-	0.719	0.000301
										31	R.WLQGSQELPR.E	6.33e-05	0.00723	-	0.719	0.000301
										18	R.QEPSQGTTTFAVTSILR.V	6.33e-05	0.00723	-	0.719	0.000301
	Serum albumin	35	ALBU_HUMAN	5.92	71317		71317	5	0.07	8	K.YICENQDSISSK.L	6.33e-05	0.00723	-	0.719	0.000301
										16	K.DVFLGMFLYEYAR.R + Oxidation (M)	6.33e-05	0.00723	-	0.719	0.000301
										24	K.AVMDDFAAFVEK.C	6.33e-05	0.00723	-	0.719	0.000301
										28	K.AVMDDFAAFVEK.C + Oxidation (M)	6.33e-05	0.00723	-	0.719	0.000301
										2	K.LVAASQAALGL.-	6.33e-05	0.00723	-	0.719	0.000301
24	Serotransferrin	270	TRFE_HUMAN	6.81	79294	6.67	88333	8	0.13	27	K.DSGFQMNQLR.G	6.49e-05	8.67e-05	0.0143	0.000824	0.0144
										79	K.DSGFQMNQLR.G + Oxidation (M)	6.49e-05	8.67e-05	0.0143	0.000824	0.0144
										42	K.HSTIFENLANK.A	6.49e-05	8.67e-05	0.0143	0.000824	0.0144
										75	K.MYLGYEYVTAIR.N	6.49e-05	8.67e-05	0.0143	0.000824	0.0144
										18	K.SDNCEDTPEAGYFAIAVVK.K	6.49e-05	8.67e-05	0.0143	0.000824	0.0144
										43	R.TAGWNIPMGLLYNK.I	6.49e-05	8.67e-05	0.0143	0.000824	0.0144
										67	R.FDEFFSEGCAPGSK.K	6.49e-05	8.67e-05	0.0143	0.000824	0.0144
										36	K.EGYYGYTGAFR.C	6.49e-05	8.67e-05	0.0143	0.000824	0.0144
	14-3-3 protein beta/alpha	28	1433B_HUMAN	4.76	28179		28179	1	0.04	28	K.DSTLIMQLLR.D	6.49e-05	8.67e-05	0.0143	0.000824	0.0144
25	Haptoglobin	133	HPT_HUMAN	6.13	45861	5.13	42850	4	0.09	14	R.ILGGHLDAK.G	6.61e-05	0.00194	0.000829	0.000338	0.000273
										84	K.DIAPTLTLYVGKK.Q	6.61e-05	0.00194	0.000829	0.000338	0.000273
										43	K.DYAEVGR.V	6.61e-05	0.00194	0.000829	0.000338	0.000273
										40	R.VGYVSGWGR.N	6.61e-05	0.00194	0.000829	0.000338	0.000273
26	Serotransferrin	38	TRFE_HUMAN	6.81	79294	6.31	61481	2	0.03	12	R.TAGWNIPMGLLYNK.I + Oxidation (M)	0.000127	0.983	0.0651	0.353	0.000344
										38	K.EGYYGYTGAFR.C	0.000127	0.983	0.0651	0.353	0.000344
	Serum albumin	36	ALBU_HUMAN	5.92	71317		71317	5	0.06	8	K.YLYEIAR.R	0.000127	0.983	0.0651	0.353	0.000344
										36	K.FQNALLVR.Y	0.000127	0.983	0.0651	0.353	0.000344
										8	K.KVPQVSTPTLVEVSR.N	0.000127	0.983	0.0651	0.353	0.000344
										13	K.VPQVSTPTLVEVSR.N	0.000127	0.983	0.0651	0.353	0.000344
										1	K.LVAASQAALGL.-	0.000127	0.983	0.0651	0.353	0.000344
	Dermcidin	26	DCD_HUMAN	6.08	11391		11391	1	0.1	26	K.ENAGEDPGLAR.Q	0.000127	0.983	0.0651	0.353	0.000344
27	Haptoglobin	129	HPT_HUMAN	6.13	45861	5.47	38092	5	0.11	7	K.GSFPWQAK.M	0.000132	0.000739	0.000293	0.13	0.0133
										63	K.DIAPTLTLYVGK.K	0.000132	0.000739	0.000293	0.13	0.0133
										7	K.QLVEIEK.V	0.000132	0.000739	0.000293	0.13	0.0133
										30	R.VGYVSGWGR.N	0.000132	0.000739	0.000293	0.13	0.0133
										73	K.VTSIQDWVQK.T	0.000132	0.000739	0.000293	0.13	0.0133
28	Haptoglobin	135	HPT_HUMAN	6.13	45861	5.67	38063	8	0.18	23	R.ILGGHLDAK.G	0.000137	0.933	0.000431	0.00221	0.00322
										57	K.DIAPTLTLYVGK.K	0.000137	0.933	0.000431	0.00221	0.00322
										37	K.QLVEIEK.V	0.000137	0.933	0.000431	0.00221	0.00322
										24	K.DYAEVGR.V	0.000137	0.933	0.000431	0.00221	0.00322
										27	K.SPVGVQPILNEHTFCAGMSK.Y + Oxidation (M)	0.000137	0.933	0.000431	0.00221	0.00322
										3	K.SCAVAEYGVYVK.V	0.000137	0.933	0.000431	0.00221	0.00322
										58	K.VTSIQDWVQK.T	0.000137	0.933	0.000431	0.00221	0.00322
										3	K.VTSIQDWVQK.T	0.000137	0.933	0.000431	0.00221	0.00322
29	Serum albumin	106	ALBU_HUMAN	5.92	71317	5.37	15061	4	0.04	78	R.FKDLGEENFK.A	0.00014	0.0608	0.00349	0.00212	0.00022
										38	K.LVNEVTEFAK.T	0.00014	0.0608	0.00349	0.00212	0.00022
										3	K.LVNEVTEFAK.T	0.00014	0.0608	0.00349	0.00212	0.00022
										23	K.KYLYEIAR.R	0.00014	0.0608	0.00349	0.00212	0.00022
	Transthyretin	50	TTHY_HUMAN	5.52	15991		15991	3	0.18	50	R.GSPAINVAVHVFR.K	0.00014	0.0608	0.00349	0.00212	0.00022
										3	R.GSPAINVAVHVFRK.A	0.00014	0.0608	0.00349	0.00212	0.00022
										9	K.AADDTWEPFASGK.T	0.00014	0.0608	0.00349	0.00212	0.00022
30	-	-	-	-	-	6.62	48706	-	-	-	-	0.000163	0.00144	0.000299	0.262	0.018
31	Serum albumin	302	ALBU_HUMAN	5.92	71317	5.34	47600	10	0.17	50	R.FKDLGEENFK.A	0.00017	0.0374	0.000255	0.692	1
										13	K.LVNEVTEFAK.T	0.00017	0.0374	0.000255	0.692	1
										2	K.SLHTLFGDK.L	0.00017	0.0374	0.000255	0.692	1
										51	K.DDNPNLPR.L	0.00017	0.0374	0.000255	0.692	1
										9	K.YLYEIAR.R	0.00017	0.0374	0.000255	0.692	1
										74	K.AAFTECCQAADK.A	0.00017	0.0374	0.000255	0.692	1
										73	K.YICENQDSISSK.L	0.00017	0.0374	0.000255	0.692	1
										77	R.RHPDYSVVLLLR.L	0.00017	0.0374	0.000255	0.692	1
										13	K.TYETTLEK.C	0.00017	0.0374	0.000255	0.692	1
										64	K.VFDEFKPLVEEPQNLIK.Q	0.00017	0.0374	0.000255	0.692	1
32	Ig kappa chain C region	241	IGKC_HUMAN	5.58	11773	6.54	27426	4	0.65	18	-.TVAAPSVFIFPPSDEQLK.S	0.000207	0.000773	0.00233	0.0363	0.000934
										101	K.VDNALQSGNSQESVTEQDSK.D	0.000207	0.000773	0.00233	0.0363	0.000934
										109	K.DSTYSLSSTLTLSK.A	0.000207	0.000773	0.00233	0.0363	0.000934
										62	K.VYACEVTHQGLSSPVTK.S	0.000207	0.000773	0.00233	0.0363	0.000934
	Ig kappa chain V-II region Cum	82	KV201_HUMAN	5.28	12782		12782	1	0.11	82	R.FSGSGSGTDFTLK.I	0.000207	0.000773	0.00233	0.0363	0.000934
	Serum albumin	71	ALBU_HUMAN	5.92	71317		71317	3	0.04	22	R.FKDLGEENFK.A	0.000207	0.000773	0.00233	0.0363	0.000934
										60	K.LVNEVTEFAK.T	0.000207	0.000773	0.00233	0.0363	0.000934
										25	K.YLYEIAR.R	0.000207	0.000773	0.00233	0.0363	0.000934
	Ig lambda chain V-I region HA	69	LV102_HUMAN	9.07	12003		12003	1	0.11	69	K.SGTSASLAISGLR.S	0.000207	0.000773	0.00233	0.0363	0.000934
	Ig kappa chain V-III region VG (Fragment)	36	KV309_HUMAN	4.85	12681		12681	1	0.07	36	R.LLIYDASNR.A	0.000207	0.000773	0.00233	0.0363	0.000934
	Ig lambda-2 chain C regions	34	LAC2_HUMAN	6.92	11458		11458	2	0.32	9	K.AAPSVTLFPPSSEELQANK.A	0.000207	0.000773	0.00233	0.0363	0.000934
										34	K.YAASSYLSLTPEQWK.S	0.000207	0.000773	0.00233	0.0363	0.000934
	Ig kappa chain V-IV region (Fragment)	33	KV401_HUMAN	5.09	13486		13486	1	0.07	33	K.LLIYWASTR.E	0.000207	0.000773	0.00233	0.0363	0.000934
33	Transthyretin	180	TTHY_HUMAN	5.52	15991	5.66	14844	5	0.33	80	R.GSPAINVAVHVFR.K	0.000293	0.00328	0.0534	0.0333	0.0853
										23	R.KAADDTWEPFASGK.T	0.000293	0.00328	0.0534	0.0333	0.0853
										48	R.KAADDTWEPFASGK.T	0.000293	0.00328	0.0534	0.0333	0.0853
										5	K.AADDTWEPFASGK.T	0.000293	0.00328	0.0534	0.0333	0.0853
										78	K.TSESGELHGLTTEEEFVEGIYK.V	0.000293	0.00328	0.0534	0.0333	0.0853
34	Serum albumin	247	ALBU_HUMAN	5.92	71317	5.74	43250	10	0.18	23	K.AEFAEVSK.L	0.00037	0.0238	0.000486	0.00563	0.188
										96	K.YICENQDSISSK.L	0.00037	0.0238	0.000486	0.00563	0.188
										24	K.DVFLGMFLYEYAR.R + Oxidation (M)	0.00037	0.0238	0.000486	0.00563	0.188
										17	R.HPDYSVVLLLR.L	0.00037	0.0238	0.000486	0.00563	0.188
										63	K.VFDEFKPLVEEPQNLIK.Q	0.00037	0.0238	0.000486	0.00563	0.188
										20	K.KVPQVSTPTLVEVSR.N	0.00037	0.0238	0.000486	0.00563	0.188
										27	K.VPQVSTPTLVEVSR.N	0.00037	0.0238	0.000486	0.00563	0.188
										15	K.CCTESLVNR.R	0.00037	0.0238	0.000486	0.00563	0.188
										5	R.RPCFSALEVDETYVPK.E	0.00037	0.0238	0.000486	0.00563	0.188
										92	K.AVMDDFAAFVEK.C + Oxidation (M)	0.00037	0.0238	0.000486	0.00563	0.188
	Haptoglobin-related protein	24	HPTR_HUMAN	6.63	39518		39518	1	0.03	24	K.DIAPTLTLYVGK.K	0.00037	0.0238	0.000486	0.00563	0.188
35	Serotransferrin	254	TRFE_HUMAN	6.81	79294	6.47	92895	8	0.11	4	K.ASYLDCIR.A	0.00042	0.000678	0.0488	0.566	0.994
										61	K.DSGFQMNQLR.G + Oxidation (M)	0.00042	0.000678	0.0488	0.566	0.994
										4	K.EFQLFSSPHGK.D	0.00042	0.000678	0.0488	0.566	0.994
										6	K.DLLFK.D	0.00042	0.000678	0.0488	0.566	0.994
										96	K.MYLGYEYVTAIR.N + Oxidation (M)	0.00042	0.000678	0.0488	0.566	0.994
										90	R.FDEFFSEGCAPGSK.K	0.00042	0.000678	0.0488	0.566	0.994
										56	K.EGYYGYTGAFR.C	0.00042	0.000678	0.0488	0.566	0.994
										10	K.YLGEEYVK.A	0.00042	0.000678	0.0488	0.566	0.994
	Ig mu chain C region	130	IGHM_HUMAN	6.35	49960		49960	7	0.18	7	R.GFPSVLR.G	0.00042	0.000678	0.0488	0.566	0.994
										12	K.YAATSQVLLPSK.D	0.00042	0.000678	0.0488	0.566	0.994
										49	K.VSVFVPPR.D	0.00042	0.000678	0.0488	0.566	0.994
										25	R.DGFFGNPR.K	0.00042	0.000678	0.0488	0.566	0.994
										12	K.QVGSGVTTDQVQAEAK.E	0.00042	0.000678	0.0488	0.566	0.994
										78	K.GVALHRPDVYLLPPAR.E	0.00042	0.000678	0.0488	0.566	0.994
										28	K.YVTSAPMPEPQAPGR.Y + Oxidation (M)	0.00042	0.000678	0.0488	0.566	0.994
	Serum albumin	24	ALBU_HUMAN	5.92	71317		71317	1	0.01	24	K.LVNEVTEFAK.T	0.00042	0.000678	0.0488	0.566	0.994
36	Haptoglobin	50	HPT_HUMAN	6.13	45861	5.87	17146	2	0.06	19	R.TEGDGVYTLNDK.K	0.000457	0.0403	0.00073	0.148	0.00353
										50	R.TEGDGVYTLNNEK.Q	0.000457	0.0403	0.00073	0.148	0.00353
37	Serum albumin	212	ALBU_HUMAN	5.92	71317	5.9	71842	5	0.1	23	K.LVNEVTEFAK.T	0.000467	0.939	0.0169	0.02	0.000775
										21	K.LDELRDEGK.A	0.000467	0.939	0.0169	0.02	0.000775
										59	K.DVFLGMFLYEYAR.R + Oxidation (M)	0.000467	0.939	0.0169	0.02	0.000775
										84	K.VFDEFKPLVEEPQNLIK.Q	0.000467	0.939	0.0169	0.02	0.000775
										92	K.AVMDDFAAFVEK.C + Oxidation (M)	0.000467	0.939	0.0169	0.02	0.000775
	Otopetrin-3	29	OTOP3_HUMAN	8.96	67222		67222	1	0.01	29	R.ASVSPGR.T	0.000467	0.939	0.0169	0.02	0.000775
38	-	-	-	-	-	5.3	41980	-	-	-	-	0.000469	0.00712	0.00262	0.00382	0.00209
39	Serum albumin	99	ALBU_HUMAN	5.92	71317	6.37	24609	5	0.07	11	R.FKDLGEENFK.A	0.0005	0.0351	0.000791	0.00687	0.572
										4	K.LVNEVTEFAK.T	0.0005	0.0351	0.000791	0.00687	0.572
										47	K.LCTVATLR.E	0.0005	0.0351	0.000791	0.00687	0.572
										6	K.KYLYEIAR.R	0.0005	0.0351	0.000791	0.00687	0.572
										69	K.AAFTECCQAADK.A	0.0005	0.0351	0.000791	0.00687	0.572
	Ig kappa chain C region	54	IGKC_HUMAN	5.58	11773		11773	2	0.29	28	K.DSTYSLSSTLTLSK.A	0.0005	0.0351	0.000791	0.00687	0.572
										41	K.VYACEVTHQGLSSPVTK.S	0.0005	0.0351	0.000791	0.00687	0.572
40	Ig kappa chain C region	65	IGKC_HUMAN	5.58	11773	6.03	26775	2	0.32	66	K.VDNALQSGNSQESVTEQDSK.D	0.000561	-	0.000663	0.0099	-
										14	K.DSTYSLSSTLTLSK.A	0.000561	-	0.000663	0.0099	-
	Ig kappa chain V-IV region (Fragment)	49	KV401_HUMAN	5.09	13486		13486	1	0.07	49	K.LLIYWASTR.E	0.000561	-	0.000663	0.0099	-
	Ig kappa chain V-II region Cum	37	KV201_HUMAN	5.28	12782		12782	1	0.11	37	R.FSGSGSGTDFTLK.I	0.000561	-	0.000663	0.0099	-
	Ig kappa chain V-III region SIE	29	KV302_HUMAN	8.7	11882		11882	1	0.08	29	R.LLIYGASSR.A	0.000561	-	0.000663	0.0099	-
	Ig lambda-1 chain C regions	26	LAC1_HUMAN	7.89	11512		11512	1	0.14	26	K.YAASSYLSLTPEQWK.S	0.000561	-	0.000663	0.0099	-
	Ig kappa chain V-I region Lay	21	KV113_HUMAN	7.96	11941		11941	1	0.08	21	K.LLIYGASTR.E	0.000561	-	0.000663	0.0099	-
	Ig kappa chain V-III region NG9 (Fragment)	21	KV303_HUMAN	6.29	10836		10836	1	0.09	21	R.LLIYGATSR.A	0.000561	-	0.000663	0.0099	-
41	-	-	-	-	-	6.46	45900	-	-	-	-	0.000567	0.0152	0.000749	0.393	0.0178
42	-	-	-	-	-	4.75	-	-	-	-	-	0.000595	0.000668	0.0481	0.0111	0.13
43	Serum albumin	575	ALBU_HUMAN	5.92	71317	5.44	44100	19	0.23	45	R.FKDLGEENFK.A	0.000869	0.000882	0.126	0.0388	0.535
										81	K.TCVADESAENCDK.S	0.000869	0.000882	0.126	0.0388	0.535
										33	K.LDELRDEGK.A	0.000869	0.000882	0.126	0.0388	0.535
										78	K.YICENQDSISSK.L	0.000869	0.000882	0.126	0.0388	0.535
										65	K.YICENQDSISSK.L	0.000869	0.000882	0.126	0.0388	0.535
										41	K.DVFLGMFLYEYAR.R + Oxidation (M)	0.000869	0.000882	0.126	0.0388	0.535
										72	K.DVFLGMFLYEYAR.R + Oxidation (M)	0.000869	0.000882	0.126	0.0388	0.535
										5	K.DVFLGMFLYEYAR.R + Oxidation (M)	0.000869	0.000882	0.126	0.0388	0.535
										45	R.RHPDYSVVLLLR.L	0.000869	0.000882	0.126	0.0388	0.535
										12	R.HPDYSVVLLLR.L	0.000869	0.000882	0.126	0.0388	0.535
										66	K.QNCELFEQLGEYK.F	0.000869	0.000882	0.126	0.0388	0.535
										41	K.QNCELFEQLGEYK.F	0.000869	0.000882	0.126	0.0388	0.535
										46	K.FQNALLVR.Y	0.000869	0.000882	0.126	0.0388	0.535
										92	K.KVPQVSTPTLVEVSR.N	0.000869	0.000882	0.126	0.0388	0.535
										25	K.KVPQVSTPTLVEVSR.N	0.000869	0.000882	0.126	0.0388	0.535
										6	R.RPCFSALEVDETYVPK.E	0.000869	0.000882	0.126	0.0388	0.535
										69	K.AVMDDFAAFVEK.C	0.000869	0.000882	0.126	0.0388	0.535
										9	K.AVMDDFAAFVEK.C	0.000869	0.000882	0.126	0.0388	0.535
										4	K.ADDKETCFAEEGK.K	0.000869	0.000882	0.126	0.0388	0.535
	Trinucleotide repeat-containing gene 6C protein	23	TNR6C_HUMAN	6.47	176427		176427	2	0.01	14	R.TSSWLVLR.N	0.000869	0.000882	0.126	0.0388	0.535
										23	R.TSSWLVLR.N	0.000869	0.000882	0.126	0.0388	0.535
44	Alpha-1-antitrypsin	57	A1AT_HUMAN	5.37	46878	5.25	59500	2	0.06	55	K.LYHSEAFTVNFGDTEEAKK.Q	0.000893	0.00147	0.105	0.27	0.976
										21	K.GKWERPFEVK.D	0.000893	0.00147	0.105	0.27	0.976
45	Serum albumin	350	ALBU_HUMAN	5.92	71317	5.67	73684	13	0.19	72	R.FKDLGEENFK.A	0.00101	0.998	0.0563	0.018	0.00289
										9	K.LVNEVTEFAK.T	0.00101	0.998	0.0563	0.018	0.00289
										8	K.YICENQDSISSK.L	0.00101	0.998	0.0563	0.018	0.00289
										24	K.DVFLGMFLYEYAR.R + Oxidation (M)	0.00101	0.998	0.0563	0.018	0.00289
										12	R.HPDYSVVLLLR.L	0.00101	0.998	0.0563	0.018	0.00289
										83	K.VFDEFKPLVEEPQNLIK.Q	0.00101	0.998	0.0563	0.018	0.00289
										88	K.KVPQVSTPTLVEVSR.N	0.00101	0.998	0.0563	0.018	0.00289
										22	K.KVPQVSTPTLVEVSR.N	0.00101	0.998	0.0563	0.018	0.00289
										56	K.VPQVSTPTLVEVSR.N	0.00101	0.998	0.0563	0.018	0.00289
										13	K.KQTALVELVK.H	0.00101	0.998	0.0563	0.018	0.00289
										6	K.AVMDDFAAFVEK.C	0.00101	0.998	0.0563	0.018	0.00289
										93	K.AVMDDFAAFVEK.C + Oxidation (M)	0.00101	0.998	0.0563	0.018	0.00289
										30	K.LVAASQAALGL.-	0.00101	0.998	0.0563	0.018	0.00289
46	Serum albumin	98	ALBU_HUMAN	5.92	71317	6.03	47327	8	0.14	42	K.AEFAEVSK.L	0.00194	0.042	0.0026	0.025	0.0571
										21	K.LVTDLTK.V	0.00194	0.042	0.0026	0.025	0.0571
										61	K.YICENQDSISSK.L	0.00194	0.042	0.0026	0.025	0.0571
										7	K.DVFLGMFLYEYAR.R + Oxidation (M)	0.00194	0.042	0.0026	0.025	0.0571
										27	K.VFDEFKPLVEEPQNLIK.Q	0.00194	0.042	0.0026	0.025	0.0571
										1	K.FQNALLVR.Y	0.00194	0.042	0.0026	0.025	0.0571
										5	K.KVPQVSTPTLVEVSR.N	0.00194	0.042	0.0026	0.025	0.0571
										2	K.KQTALVELVK.H	0.00194	0.042	0.0026	0.025	0.0571
47	-	-	-	-	-	5.59	49208	-	-	-	-	0.00196	0.0954	0.00335	0.671	0.995
48	Serum albumin	195	ALBU_HUMAN	5.92	71317	5.88	46450	5	0.08	43	K.LVNEVTEFAK.T	0.00285	0.999	0.187	0.111	0.0049
										74	K.DVFLGMFLYEYAR.R + Oxidation (M)	0.00285	0.999	0.187	0.111	0.0049
										70	K.VFDEFKPLVEEPQNLIK.Q	0.00285	0.999	0.187	0.111	0.0049
										58	K.VFDEFKPLVEEPQNLIK.Q	0.00285	0.999	0.187	0.111	0.0049
										16	K.AVMDDFAAFVEK.C + Oxidation (M)	0.00285	0.999	0.187	0.111	0.0049
49	Serum albumin	289	ALBU_HUMAN	5.92	71317	5.88	72105	12	0.16	85	K.YICENQDSISSK.L	0.00295	0.0504	0.00505	0.0436	0.0244
										4	K.DVFLGMFLYEYAR.R + Oxidation (M)	0.00295	0.0504	0.00505	0.0436	0.0244
										65	K.VFDEFKPLVEEPQNLIK.Q	0.00295	0.0504	0.00505	0.0436	0.0244
										3	K.FQNALLVR.Y	0.00295	0.0504	0.00505	0.0436	0.0244
										8	K.KVPQVSTPTLVEVSR.N	0.00295	0.0504	0.00505	0.0436	0.0244
										5	K.VPQVSTPTLVEVSR.N	0.00295	0.0504	0.00505	0.0436	0.0244
										5	K.KQTALVELVK.H	0.00295	0.0504	0.00505	0.0436	0.0244
										38	K.QTALVELVK.H	0.00295	0.0504	0.00505	0.0436	0.0244
										56	K.AVMDDFAAFVEK.C	0.00295	0.0504	0.00505	0.0436	0.0244
										85	K.AVMDDFAAFVEK.C + Oxidation (M)	0.00295	0.0504	0.00505	0.0436	0.0244
										27	K.KLVAASQAALGL.-	0.00295	0.0504	0.00505	0.0436	0.0244
										41	K.LVAASQAALGL.-	0.00295	0.0504	0.00505	0.0436	0.0244
50	Alpha-1-antitrypsin	153	A1AT_HUMAN	5.37	46878	4.95	62220	8	0.24	24	K.LYHSEAFTVNFGDTEEAKK.Q	0.00323	0.00353	0.274	0.0611	0.0752
										62	R.LGMFNIQHCK.K + Oxidation (M)	0.00323	0.00353	0.274	0.0611	0.0752
										7	K.LSSWVLLMK.Y	0.00323	0.00353	0.274	0.0611	0.0752
										36	K.LSITGTYDLK.S	0.00323	0.00353	0.274	0.0611	0.0752
										16	K.LSITGTYDLK.S	0.00323	0.00353	0.274	0.0611	0.0752
										16	K.VFSNGADLSGVTEEAPLK.L	0.00323	0.00353	0.274	0.0611	0.0752
										57	K.GTEAAGAMFLEAIPMSIPPEVK.F + 2 Oxidation (M)	0.00323	0.00353	0.274	0.0611	0.0752
										36	K.FNKPFVFLMIEQNTK.S + Oxidation (M)	0.00323	0.00353	0.274	0.0611	0.0752
	Serum albumin	40	ALBU_HUMAN	5.92	71317		71317	4	0.05	40	K.LVNEVTEFAK.T	0.00323	0.00353	0.274	0.0611	0.0752
										12	K.LVNEVTEFAK.T	0.00323	0.00353	0.274	0.0611	0.0752
										9	K.AAFTECCQAADK.A	0.00323	0.00353	0.274	0.0611	0.0752
										9	K.YICENQDSISSK.L	0.00323	0.00353	0.274	0.0611	0.0752
51	Apolipoprotein A-I	208	APOA1_HUMAN	5.56	30759	5.33	59200	11	0.37	6	R.VKDLATVYVDVLK.D	0.00333	1	0.131	0.351	0.0417
										3	K.DLATVYVDVLK.D	0.00333	1	0.131	0.351	0.0417
										6	R.DYVSQFEGSALGK.Q	0.00333	1	0.131	0.351	0.0417
										96	R.DYVSQFEGSALGK.Q	0.00333	1	0.131	0.351	0.0417
										5	K.VQPYLDDFQK.K	0.00333	1	0.131	0.351	0.0417
										16	K.LSPLGEEMRDR.A + Oxidation (M)	0.00333	1	0.131	0.351	0.0417
										87	R.THLAPYSDELR.Q	0.00333	1	0.131	0.351	0.0417
										34	K.ATEHLSTLSEK.A	0.00333	1	0.131	0.351	0.0417
										47	K.AKPALEDLR.Q	0.00333	1	0.131	0.351	0.0417
										6	R.QGLLPVLESFK.V	0.00333	1	0.131	0.351	0.0417
										5	K.VSFLSALEEYTK.K	0.00333	1	0.131	0.351	0.0417
	Serum albumin	70	ALBU_HUMAN	5.92	71317		71317	5	0.07	22	R.FKDLGEENFK.A	0.00333	1	0.131	0.351	0.0417
										37	K.LVNEVTEFAK.T	0.00333	1	0.131	0.351	0.0417
										40	K.DDNPNLPR.L	0.00333	1	0.131	0.351	0.0417
										13	K.LDELRDEGK.A	0.00333	1	0.131	0.351	0.0417
										12	K.FQNALLVR.Y	0.00333	1	0.131	0.351	0.0417
	Ig kappa chain C region	57	IGKC_HUMAN	5.58	11773		11773	2	0.35	21	-.TVAAPSVFIFPPSDEQLK.S	0.00333	1	0.131	0.351	0.0417
										54	K.VDNALQSGNSQESVTEQDSK.D	0.00333	1	0.131	0.351	0.0417
	Ig lambda-1 chain C regions	55	LAC1_HUMAN	7.89	11512		11512	1	0.14	55	K.YAASSYLSLTPEQWK.S	0.00333	1	0.131	0.351	0.0417
	Matrix metalloproteinase-9	20	MMP9_HUMAN	5.69	79492		79492	1	0.01	20	R.DKLFGFCPTR.A	0.00333	1	0.131	0.351	0.0417
52	Ig kappa chain V-II region Cum	96	KV201_HUMAN	5.28	12782	5.28	28077	2	0.11	96	R.FSGSGSGTDFTLK.I	0.00338	1	0.00914	0.073	0.0371
										2	R.FSGSGSGTDFTLK.I	0.00338	1	0.00914	0.073	0.0371
	Ig kappa chain V-IV region (Fragment)	29	K1C10_HUMAN	5.09	13486		13486	1	0.07	29	K.LLIYWASTR.E	0.00338	1	0.00914	0.073	0.0371
53	-	-	-	-	-	5.3	55102	-	-	-	-	0.00372	0.00893	0.0617	0.318	0.0137
54	Apolipoprotein A-I	325	APOA1_HUMAN	5.56	30759	5.62	25588	11	0.25	60	K.DLATVYVDVLK.D	0.00391	0.00691	0.0939	0.0261	0.0474
										97	R.DYVSQFEGSALGK.Q	0.00391	0.00691	0.0939	0.0261	0.0474
										12	R.DYVSQFEGSALGK.Q	0.00391	0.00691	0.0939	0.0261	0.0474
										35	R.DYVSQFEGSALGK.Q	0.00391	0.00691	0.0939	0.0261	0.0474
										58	K.LLDNWDSVTSTFSK.L	0.00391	0.00691	0.0939	0.0261	0.0474
										7	K.LLDNWDSVTSTFSK.L	0.00391	0.00691	0.0939	0.0261	0.0474
										58	K.LLDNWDSVTSTFSK.L	0.00391	0.00691	0.0939	0.0261	0.0474
										53	K.LLDNWDSVTSTFSK.L	0.00391	0.00691	0.0939	0.0261	0.0474
										17	K.LSPLGEEMR.D	0.00391	0.00691	0.0939	0.0261	0.0474
										65	R.THLAPYSDELR.Q	0.00391	0.00691	0.0939	0.0261	0.0474
										17	K.ATEHLSTLSEK.A	0.00391	0.00691	0.0939	0.0261	0.0474
55	Serotransferrin	172	TRFE_HUMAN	6.81	79294	6.38	93077	6	0.1	88	K.EDPQTFYYAVAVVK.K	0.00599	0.0896	0.191	0.603	0.396
										4	K.DSGFQMNQLR.G + Oxidation (M)	0.00599	0.0896	0.191	0.603	0.396
										58	K.MYLGYEYVTAIR.N + Oxidation (M)	0.00599	0.0896	0.191	0.603	0.396
										16	K.SASDLTWDNLK.G	0.00599	0.0896	0.191	0.603	0.396
										47	R.TAGWNIPMGLLYNK.I + Oxidation (M)	0.00599	0.0896	0.191	0.603	0.396
										26	K.EGYYGYTGAFR.C	0.00599	0.0896	0.191	0.603	0.396
	Ig mu chain C region	74	IGHM_HUMAN	6.35	49960		49960	8	0.17	11	K.YAATSQVLLPSK.D	0.00599	0.0896	0.191	0.603	0.396
										8	K.NVPLPVIAELPPK.V	0.00599	0.0896	0.191	0.603	0.396
										30	K.NVPLPVIAELPPK.V	0.00599	0.0896	0.191	0.603	0.396
										32	K.VSVFVPPR.D	0.00599	0.0896	0.191	0.603	0.396
										25	R.DGFFGNPR.K	0.00599	0.0896	0.191	0.603	0.396
										4	R.QIQVSWLR.E	0.00599	0.0896	0.191	0.603	0.396
										18	R.VFAIPPSFASIFLTK.S	0.00599	0.0896	0.191	0.603	0.396
										35	K.GVALHRPDVYLLPPAR.E	0.00599	0.0896	0.191	0.603	0.396
56	Ig kappa chain V-II region Cum	83	KV201_HUMAN	5.28	12782	6.71	27235	1	0.11	83	R.FSGSGSGTDFTLK.I	0.00774	0.018	0.051	0.112	0.0396
	Ig kappa chain C region	79	IGKC_HUMAN	5.58	11773		11773	4	0.64	28	-.TVAAPSVFIFPPSDEQLK.S	0.00774	0.018	0.051	0.112	0.0396
										1	K.SGTASVVCLLNNFYPR.E	0.00774	0.018	0.051	0.112	0.0396
										69	K.VDNALQSGNSQESVTEQDSK.D	0.00774	0.018	0.051	0.112	0.0396
										14	K.DSTYSLSSTLTLSK.A	0.00774	0.018	0.051	0.112	0.0396
	Ig kappa chain V-III region HAH	60	KV312_HUMAN	7.74	14178		14178	2	0.12	9	R.FSGSGSGTDFTLTISR.L	0.00774	0.018	0.051	0.112	0.0396
										60	R.FSGSGSGTDFTLTISR.L	0.00774	0.018	0.051	0.112	0.0396
	Ig kappa chain V-III region SIE	58	KV302_HUMAN	8.7	11882		11882	3	0.32	14	-.EIVLTQSPGTLSLSPGER.A	0.00774	0.018	0.051	0.112	0.0396
										9	R.FSGSGSGTDFTLTISR.L	0.00774	0.018	0.051	0.112	0.0396
										60	R.FSGSGSGTDFTLTISR.L	0.00774	0.018	0.051	0.112	0.0396
	Ig kappa chain V-IV region (Fragment)	52	KV401_HUMAN	5.09	13486		13486	1	0.07	52	K.LLIYWASTR.E	0.00774	0.018	0.051	0.112	0.0396
	Serum albumin	45	ALBU_HUMAN	5.92	71317		71317	2	0.03	45	K.FQNALLVR.Y	0.00774	0.018	0.051	0.112	0.0396
										4	K.KVPQVSTPTLVEVSR.N	0.00774	0.018	0.051	0.112	0.0396
	Ig kappa chain V-I region EU	42	KV106_HUMAN	8.62	11895		11895	1	0.1	42	K.ASSLESGVPSR.F	0.00774	0.018	0.051	0.112	0.0396
	Ig kappa chain V-I region Lay	35	KV113_HUMAN	7.96	11941		11941	1	0.08	35	K.LLIYGASTR.E	0.00774	0.018	0.051	0.112	0.0396
	Ig kappa chain V-III region NG9 (Fragment)	35	KV303_HUMAN	6.29	10836		10836	1	0.09	35	R.LLIYGATSR.A	0.00774	0.018	0.051	0.112	0.0396

## Sheet: SOM Analysis
Supplementary File S3. Partitional clustering analysis of differentially accumulated protein spots in low- and high-abundance serum proteins.
Cluster a	Spot b	q c	Protein d	Frequency e	Clsuter Graph f	Tendency g
Low-abundance protein fraction
1	42, 44, 57, 56, 25, 14, 37, 26, 24, 54, 33	25.3	Kininogen-1	3
			Hemopexin	3
			Alpha-1B-glycoprotein	2
			Inter-alpha-trypsin inhibitor heavy chain H4	2
			Vitamin D-binding protein	2
			Ceruloplasmin	2
			Zinc-alpha-2-glycoprotein	2
			Antithrombin-III	1
			Vitronectin	1
			Alpha-2-HS-glycoprotein	1
			Alpha-2-antiplasmin	1
			Leucine-rich alpha-2-glycoprotein	1
			Alpha-1-antichymotrypsin	1
			Complement factor I	1
			Clusterin	1
			Glutathione peroxidase 3	1
2	5, 34, 4	60	Alpha-1-antichymotrypsin	2
			Leucine-rich alpha-2-glycoprotein	1
			Coiled-coil domain-containing protein 87	1
3	50, 39, 23, 2, 46	62.2	Coiled-coil domain-containing protein 87	1
			Complement factor H	1
			Hemopexin	1
4	55, 48, 6, 11	87.9	Complement factor B	2
			Ceruloplasmin	2
			Coiled-coil domain-containing protein 87	2
			Hemopexin	1
			Plasma protease C1 inhibitor	1
			Lymphoid-restricted membrane protein	1
			Complement factor H	1
			Inter-alpha-trypsin inhibitor heavy chain H4	1
5	52, 32	96	Kininogen-1	2
			Inter-alpha-trypsin inhibitor heavy chain H4	2
			Alpha-2-HS-glycoprotein	1
6	-	0	-	0
7	30, 1, 38, 51, 18	49	Hemopexin	1
			Ceruloplasmin	1
			Coiled-coil domain-containing protein 87	1
			Vitamin D-binding protein	1
			Complement factor I	1
			Beta-2-glycoprotein	1
			Vitronectin	1
8	12, 36, 3, 35	66.2	Hemopexin	2
			Complement C4-A	2
			Zinc-alpha-2-glycoprotein	1
			Glutathione peroxidase 3	1
			Inter-alpha-trypsin inhibitor heavy chain H4	1
			MAGUK p55 subfamily member 2	1
			Apolipoprotein A-IV	1
			Alpha-1B-glycoprotein	1
			Clusterin	1
			Complement factor I	1
9	8, 10, 19, 28, 31	72.4	Apolipoprotein A-IV	3
			Complement C4-B	2
			Alpha-1B-glycoprotein	2
			Hemopexin	2
			Rhox homeobox family member 1	1
			Clusterin	1
			Complement factor I	1
			Histidine-rich glycoprotein	1
10	16, 22, 29, 40, 53, 7, 17, 9, 43, 20	32.1	Hemopexin	3
			Alpha-1-antichymotrypsin	2
			Vitronectin	2
			Kininogen-1	2
			Complement C4-B	1
			Alpha-1B-glycoprotein	1
			Ceruloplasmin	1
			Antithrombin-III	1
			Angiotensinogen	1
			Beta-2-glycoprotein 1	1
			Protein AMBP	1
			Complement C4-A	1
			Inter-alpha-trypsin inhibitor heavy chain H4	1
			Pigment epithelium-derived factor	1
			Ig kappa chain V-II	1
			Ig kappa chain C region	1
			Ig kappa chain V-III	1
			Ig kappa chain V-I	1
			Ig lambda-2 chain C regions	1
			Coiled-coil domain-containing protein 87	1
11	47	0	Hemopexin	1
			Alpha-1-antichymotrypsin	1
			Vitronectin	1
			Beta-2-glycoprotein 1	1
			Kininogen-1	1
			Ceruloplasmin	1
12	45, 27, 13, 49, 41, 21, 15	17	Hemopexin	4
			-	3
			Complement C4-B	1
			Ceruloplasmin	1
			Alpha-1-antichymotrypsin	1
			Complement C4-A	1
			Leucine-rich alpha-2-glycoprotein	1
			Dermcidin	1
			Coiled-coil domain-containing protein 87	1
High-Abundance protein fraction
1	53, 46, 49, 17, 22, 12, 54	72.8	Serum albumin	5
			Haptoglobin	1
			14-3-3 protein beta/alpha	1
			Serotransferrin	1
			Apolipoprotein A-I	1
2	30, 41, 3, 34, 39, 27	78.1	Serum albumin	2
			Haptoglobin	2
			Ig kappa chain C region	1
3	47, 1, 5, 31, 43	68	Serum albumin	4
			Dermcidin	1
			Trinucleotide repeat-containing gene 6C protein	1
4	45, 18, 37, 26, 29, 48	85.7	Serum albumin	6
			Otopetrin-3	1
			Serotransferrin	1
			Dermcidin	1
			Transthyretin	1
5	-	0	-	0
6	7	0	-	0
7	55, 23, 51,33	66.4	Serum albumin	2
			Serotransferrin	1
			Ig mu chain C region	1
			Ig alpha-1 chain C region	1
			Apolipoprotein A-I	1
			Ig kappa chain C region	1
			Ig lambda-1 chain C regions	1
			Matrix metalloproteinase-9	1
			Transthyretin	1
8	35, 16, 20, 24, 14, 10, 11, 15, 44, 13, 42	81	Serum albumin	5
			Serotransferrin	4
			Ig alpha-1 chain C region	4
			Ig mu chain C region	2
			Ig alpha-2 chain C region	2
			14-3-3 protein beta/alpha	1
			Arf-GAP with SH3 domain, ANK repeat and PH domain-containing protein 2	1
			Dermcidin	1
			Alpha-1-antitrypsin	1
			Apolipoprotein A-I	1
9	50, 21, 4, 9, 2, 25, 38, 28, 8, 19, 6, 36, 40, 32, 52, 56	60.3	Haptoglobin	9
			Serum albumin	5
			Ig kappa chain V-IV region (Fragment)	4
			Ig kappa chain V-II region Cum	4
			Ig kappa chain C region	3
			Ig kappa chain V-I region Lay	2
			Ig kappa chain V-III region NG9 (Fragment)	2
			Alpha-1-antitrypsin	1
			Dermcidin	1
			Apolipoprotein A-I	1
			C-X-C motif chemokine	1
			Oncoprotein-induced transcript 3 protein	1
			Ig kappa chain V-III region SIE	1
			Ig lambda-1 chain C regions	1
			Ig lambda chain V-I region HA	1
			Ig kappa chain V-III region VG (Fragment)	1
			Ig lambda-2 chain C regions	1
			Ig kappa chain V-III region HAH	1
			Ig kappa chain V-III region SIE	1
			Ig kappa chain V-I region EU	1
